# Supplementary material for: Nonlinear effects of ambient temperature and treatment days on nocturnal enuresis using generalized additive models
Source: Sci Rep. 2025 Dec 29;15:44719. doi: 10.1038/s41598-025-28240-x (PMC12748616; doi:10.1038/s41598-025-28240-x)
Supplement: Supplementary file 2 — Supplementary Information 2. [file 41598_2025_28240_MOESM2_ESM.xlsx]

## Sheet: Sheet1
Supplementary Table 1 Monthly average temperature in Tokyo (data from the Japan Meteorological Agency from 2000 to 2023)
Year	January	February	March	April	May	June	July	August	September	October	November	December
2000	7.6	6	9.4	14.5	19.8	22.5	27.7	28.3	25.6	18.8	13.3	8.8
2001	4.9	6.6	9.8	15.7	19.5	23.1	28.5	26.4	23.2	18.7	13.1	8.4
2002	7.4	7.9	12.2	16.1	18.4	21.6	28	28	23.1	19	11.6	7.2
2003	5.5	6.4	8.7	15.1	18.8	23.2	22.8	26	24.2	17.8	14.4	9.2
2004	6.3	8.5	9.8	16.4	19.6	23.7	28.5	27.2	25.1	17.5	15.6	9.9
2005	6.1	6.2	9	15.1	17.7	23.2	25.6	28.1	24.7	19.2	13.3	6.4
2006	5.1	6.7	9.8	13.6	19	22.5	25.6	27.5	23.5	19.5	14.4	9.5
2007	7.6	8.6	10.8	13.7	19.8	23.2	24.4	29	25.2	19	13.3	9
2008	5.9	5.5	10.7	14.7	18.5	21.3	27	26.8	24.4	19.4	13.1	9.8
2009	6.8	7.8	10	15.7	20.1	22.5	26.3	26.6	23	19	13.5	9
2010	7	6.5	9.1	12.4	19	23.6	28	29.6	25.1	18.9	13.5	9.9
2011	5.1	7	8.1	14.5	18.5	22.8	27.3	27.5	25.1	19.5	14.9	7.5
2012	4.8	5.4	8.8	14.5	19.6	21.4	26.4	29.1	26.2	19.4	12.7	7.3
2013	5.5	6.2	12.1	15.2	19.8	22.9	27.3	29.2	25.2	19.8	13.5	8.3
2014	6.3	5.9	10.4	15	20.3	23.4	26.8	27.7	23.2	19.1	14.2	6.7
2015	5.8	5.7	10.3	14.5	21.1	22.1	26.2	26.7	22.6	18.4	13.9	9.3
2016	6.1	7.2	10.1	15.4	20.2	22.4	25.4	27.1	24.4	18.7	11.4	8.9
2017	5.8	6.9	8.5	14.7	20	22	27.3	26.4	22.8	16.8	11.9	6.6
2018	4.7	5.4	11.5	17	19.8	22.4	28.3	28.1	22.9	19.1	14	8.3
2019	5.6	7.2	10.6	13.6	20	21.8	24.1	28.4	25.1	19.4	13.1	8.5
2020	7.1	8.3	10.7	12.8	19.5	23.2	24.3	29.1	24.2	17.5	14	7.7
2021	5.4	8.5	12.8	15.1	19.6	22.7	25.9	27.4	22.3	18.2	13.7	7.9
2022	4.9	5.2	10.9	15.3	18.8	23	27.4	27.5	24.4	17.2	14.5	7.5
2023	5.7	7.3	12.9	16.3	19	23.2	28.7	29.2	26.7	18.9	14.4	9.4
Average Ambient temperature (℃)	5.95833	6.7875	10.2917	14.8708	19.4333	22.6542	26.575	27.7875	24.2583	18.7	13.5542	8.375
Reference：https://www.data.jma.go.jp/obd/stats/etrn/view/monthly_s3.php?prec_no=44&block_no=47662
