# Supplementary material for: Nonlinear effects of ambient temperature and treatment days on nocturnal enuresis using generalized additive models
Source: Sci Rep. 2025 Dec 29;15:44719. doi: 10.1038/s41598-025-28240-x (PMC12748616; doi:10.1038/s41598-025-28240-x)
Supplement: Supplementary file 3 — Supplementary Information 3. [file 41598_2025_28240_MOESM3_ESM.xlsx]

## Sheet: Table 1(a) Source data
Temperature	Effect	Lower_CI	Upper_CI	Significant	Effect_exp	Lower_CI_exp	Upper_CI_exp
0.3	0.0533559	-0.996243	1.10295	FALSE	1.0548	0.369264	3.01306
2.5	0.120172	-0.564124	0.804467	FALSE	1.12769	0.568858	2.23551
2.6	0.123249	-0.546556	0.793055	FALSE	1.13117	0.57894	2.21014
3.1	0.138739	-0.462124	0.739603	FALSE	1.14882	0.629944	2.0951
3.5	0.151304	-0.398816	0.701423	FALSE	1.16335	0.671114	2.01662
3.8	0.160871	-0.353827	0.675569	FALSE	1.17453	0.701996	1.96515
3.9	0.164094	-0.339298	0.667486	FALSE	1.17832	0.71227	1.94933
4	0.167336	-0.324999	0.659671	FALSE	1.18215	0.722528	1.93416
4.1	0.170599	-0.310926	0.652124	FALSE	1.18602	0.732768	1.91961
4.2	0.173885	-0.297077	0.644847	FALSE	1.18992	0.742987	1.9057
4.3	0.177195	-0.283449	0.637839	FALSE	1.19386	0.753182	1.89239
4.4	0.180532	-0.270037	0.631102	FALSE	1.19785	0.763351	1.87968
4.5	0.183898	-0.256841	0.624637	FALSE	1.20189	0.773491	1.86757
4.6	0.187295	-0.243856	0.618446	FALSE	1.20598	0.783601	1.85604
4.7	0.190725	-0.231081	0.612531	FALSE	1.21013	0.793676	1.8451
4.8	0.194191	-0.218513	0.606895	FALSE	1.21433	0.803713	1.83473
4.9	0.197696	-0.20615	0.601542	FALSE	1.21859	0.813711	1.82493
5	0.20124	-0.193993	0.596473	FALSE	1.22292	0.823664	1.8157
5.1	0.204828	-0.182038	0.591694	FALSE	1.22731	0.833569	1.80705
5.2	0.20846	-0.170287	0.587208	FALSE	1.23178	0.843423	1.79896
5.3	0.212141	-0.158739	0.58302	FALSE	1.23632	0.853219	1.79144
5.4	0.21587	-0.147394	0.579134	FALSE	1.24094	0.862954	1.78449
5.5	0.219652	-0.136252	0.575555	FALSE	1.24564	0.872623	1.77812
5.6	0.223487	-0.125313	0.572286	FALSE	1.25043	0.88222	1.77231
5.7	0.227377	-0.114579	0.569333	FALSE	1.2553	0.891741	1.76709
5.8	0.231324	-0.104049	0.566697	FALSE	1.26027	0.901181	1.76244
5.9	0.235329	-0.0937236	0.564382	FALSE	1.26533	0.910534	1.75836
6	0.239394	-0.0836021	0.562391	FALSE	1.27048	0.919797	1.75486
6.1	0.24352	-0.073684	0.560724	FALSE	1.27573	0.928965	1.75194
6.2	0.247706	-0.063968	0.55938	FALSE	1.28108	0.938035	1.74959
6.3	0.251954	-0.0544522	0.55836	FALSE	1.28654	0.947004	1.7478
6.4	0.256264	-0.0451339	0.557661	FALSE	1.29209	0.95587	1.74658
6.5	0.260634	-0.0360098	0.557278	FALSE	1.29775	0.964631	1.74591
6.6	0.265066	-0.0270759	0.557207	FALSE	1.30352	0.973287	1.74579
6.7	0.269557	-0.0183274	0.557442	FALSE	1.30938	0.98184	1.7462
6.8	0.274107	-0.00975887	0.557973	FALSE	1.31536	0.990289	1.74713
6.9	0.278714	-0.00136422	0.558792	FALSE	1.32143	0.998637	1.74856
7	0.283376	0.00686303	0.559889	TRUE	1.3276	1.00689	1.75048
7.1	0.288091	0.0149298	0.561252	TRUE	1.33388	1.01504	1.75287
7.2	0.292855	0.0228431	0.562868	TRUE	1.34025	1.02311	1.7557
7.3	0.297667	0.0306101	0.564723	TRUE	1.34671	1.03108	1.75896
7.4	0.302522	0.038238	0.566805	TRUE	1.35327	1.03898	1.76263
7.5	0.307416	0.0457334	0.569098	TRUE	1.35991	1.0468	1.76667
7.6	0.312345	0.0531027	0.571587	TRUE	1.36663	1.05454	1.77108
7.7	0.317305	0.0603517	0.574258	TRUE	1.37342	1.06221	1.77581
7.8	0.32229	0.0674856	0.577094	TRUE	1.38028	1.06981	1.78086
7.9	0.327295	0.0745085	0.580082	TRUE	1.38721	1.07735	1.78619
8	0.332315	0.0814238	0.583206	TRUE	1.39419	1.08483	1.79177
8.1	0.337343	0.0882341	0.586452	TRUE	1.40122	1.09224	1.7976
8.2	0.342373	0.0949406	0.589806	TRUE	1.40829	1.09959	1.80364
8.3	0.347399	0.101544	0.593254	TRUE	1.41538	1.10688	1.80987
8.4	0.352413	0.108044	0.596782	TRUE	1.4225	1.1141	1.81626
8.5	0.357407	0.114438	0.600377	TRUE	1.42962	1.12124	1.82281
8.6	0.362376	0.120725	0.604027	TRUE	1.43674	1.12831	1.82947
8.7	0.367311	0.126902	0.60772	TRUE	1.44385	1.13531	1.83624
8.8	0.372204	0.132965	0.611442	TRUE	1.45093	1.14221	1.84309
8.9	0.377046	0.138909	0.615184	TRUE	1.45797	1.14902	1.85
9	0.381831	0.144731	0.618932	TRUE	1.46496	1.15573	1.85694
9.1	0.38655	0.150425	0.622674	TRUE	1.47189	1.16233	1.86391
9.2	0.391193	0.155987	0.6264	TRUE	1.47874	1.16881	1.87086
9.3	0.395754	0.161411	0.630096	TRUE	1.4855	1.17517	1.87779
9.4	0.400222	0.166693	0.633752	TRUE	1.49216	1.18139	1.88467
9.5	0.404591	0.171827	0.637354	TRUE	1.49869	1.18747	1.89147
9.6	0.40885	0.17681	0.640891	TRUE	1.50509	1.1934	1.89817
9.7	0.412993	0.181636	0.644349	TRUE	1.51133	1.19918	1.90475
9.8	0.417009	0.186303	0.647716	TRUE	1.51742	1.20479	1.91117
9.9	0.420893	0.190805	0.65098	TRUE	1.52332	1.21022	1.91742
10	0.424634	0.195141	0.654126	TRUE	1.52903	1.21548	1.92346
10.1	0.428225	0.199307	0.657143	TRUE	1.53453	1.22056	1.92927
10.2	0.431659	0.2033	0.660017	TRUE	1.53981	1.22544	1.93482
10.3	0.434927	0.207119	0.662735	TRUE	1.54485	1.23013	1.94009
10.4	0.438023	0.21076	0.665285	TRUE	1.54964	1.23462	1.94505
10.5	0.440939	0.214221	0.667656	TRUE	1.55417	1.2389	1.94966
10.6	0.443668	0.217501	0.669835	TRUE	1.55841	1.24297	1.95392
10.7	0.446204	0.220597	0.671812	TRUE	1.56237	1.24682	1.95778
10.8	0.448541	0.223506	0.673577	TRUE	1.56603	1.25045	1.96124
10.9	0.450673	0.226226	0.67512	TRUE	1.56937	1.25386	1.96427
11	0.452594	0.228755	0.676433	TRUE	1.57239	1.25703	1.96685
11.1	0.454299	0.231088	0.677509	TRUE	1.57507	1.25997	1.96897
11.2	0.455783	0.233224	0.678341	TRUE	1.57741	1.26266	1.97061
11.3	0.457041	0.235157	0.678925	TRUE	1.57939	1.26511	1.97176
11.4	0.45807	0.236884	0.679255	TRUE	1.58102	1.26729	1.97241
11.6	0.459424	0.239702	0.679145	TRUE	1.58316	1.27087	1.97219
11.7	0.459742	0.240785	0.6787	TRUE	1.58367	1.27225	1.97131
11.9	0.459648	0.242271	0.677025	TRUE	1.58352	1.27414	1.96801
12	0.45923	0.242666	0.675793	TRUE	1.58285	1.27464	1.96559
12.1	0.458561	0.242823	0.674299	TRUE	1.5818	1.27484	1.96266
12.2	0.45764	0.242737	0.672542	TRUE	1.58034	1.27473	1.95921
12.3	0.456465	0.242405	0.670525	TRUE	1.57848	1.27431	1.95526
12.4	0.455036	0.241822	0.66825	TRUE	1.57623	1.27357	1.95082
12.5	0.453351	0.240984	0.665717	TRUE	1.57358	1.2725	1.94589
12.6	0.45141	0.23989	0.66293	TRUE	1.57052	1.27111	1.94047
12.7	0.449213	0.238535	0.65989	TRUE	1.56708	1.26939	1.93458
12.8	0.44676	0.236919	0.656602	TRUE	1.56324	1.26734	1.92823
12.9	0.444052	0.235039	0.653065	TRUE	1.55901	1.26496	1.92142
13	0.44109	0.232896	0.649284	TRUE	1.5544	1.26225	1.91417
13.1	0.437875	0.23049	0.64526	TRUE	1.54941	1.25922	1.90648
13.2	0.434408	0.227821	0.640995	TRUE	1.54405	1.25586	1.89837
13.3	0.430691	0.224892	0.63649	TRUE	1.53832	1.25219	1.88984
13.4	0.426725	0.221705	0.631746	TRUE	1.53223	1.2482	1.88089
13.5	0.422514	0.218263	0.626765	TRUE	1.52579	1.24391	1.87155
13.6	0.418059	0.214572	0.621547	TRUE	1.51901	1.23933	1.86181
13.7	0.413364	0.210634	0.616093	TRUE	1.51189	1.23446	1.85168
13.8	0.40843	0.206457	0.610403	TRUE	1.50445	1.22931	1.84117
13.9	0.40326	0.202044	0.604477	TRUE	1.4967	1.2239	1.83029
14	0.397859	0.197402	0.598315	TRUE	1.48863	1.21823	1.81905
14.1	0.392228	0.192538	0.591918	TRUE	1.48028	1.21232	1.80745
14.2	0.386372	0.187458	0.585286	TRUE	1.47163	1.20618	1.7955
14.3	0.380294	0.182168	0.57842	TRUE	1.46271	1.19982	1.78322
14.4	0.373998	0.176675	0.571321	TRUE	1.45353	1.19324	1.7706
14.5	0.367487	0.170983	0.56399	TRUE	1.4441	1.18647	1.75767
14.6	0.360765	0.1651	0.55643	TRUE	1.43443	1.17951	1.74443
14.7	0.353837	0.159031	0.548644	TRUE	1.42452	1.17237	1.7309
14.8	0.346707	0.15278	0.540634	TRUE	1.4144	1.16507	1.7171
14.9	0.339378	0.146352	0.532405	TRUE	1.40407	1.1576	1.70302
15	0.331856	0.139751	0.523961	TRUE	1.39355	1.14999	1.6887
15.1	0.324144	0.13298	0.515308	TRUE	1.38285	1.14223	1.67415
15.2	0.316247	0.126043	0.506451	TRUE	1.37197	1.13433	1.65939
15.3	0.30817	0.118942	0.497398	TRUE	1.36093	1.12631	1.64444
15.4	0.299918	0.11168	0.488156	TRUE	1.34975	1.11815	1.62931
15.6	0.282905	0.0966755	0.469135	TRUE	1.32698	1.1015	1.59861
15.7	0.274155	0.0889377	0.459373	TRUE	1.31542	1.09301	1.58308
15.8	0.265249	0.0810451	0.449453	TRUE	1.30376	1.08442	1.56746
15.9	0.256193	0.0729996	0.439386	TRUE	1.292	1.07573	1.55175
16	0.246991	0.0648031	0.429178	TRUE	1.28017	1.06695	1.53599
16.1	0.237648	0.0564576	0.418839	TRUE	1.26826	1.05808	1.5202
16.2	0.228172	0.0479653	0.408378	TRUE	1.2563	1.04913	1.50438
16.3	0.218566	0.0393287	0.397804	TRUE	1.24429	1.04011	1.48855
16.4	0.208838	0.0305508	0.387125	TRUE	1.23225	1.03102	1.47274
16.5	0.198992	0.0216348	0.37635	TRUE	1.22017	1.02187	1.45696
16.6	0.189036	0.0125846	0.365487	TRUE	1.20808	1.01266	1.44122
16.7	0.178975	0.00340446	0.354545	TRUE	1.19599	1.00341	1.42553
16.8	0.168815	-0.00590089	0.343531	FALSE	1.1839	0.994116	1.40992
16.9	0.158564	-0.0153262	0.332454	FALSE	1.17183	0.984791	1.39439
17	0.148228	-0.0248656	0.321321	FALSE	1.15978	0.975441	1.37895
17.1	0.137813	-0.0345129	0.31014	FALSE	1.14776	0.966076	1.36362
17.2	0.127328	-0.0442617	0.298918	FALSE	1.13579	0.956704	1.3484
17.3	0.116779	-0.0541048	0.287664	FALSE	1.12387	0.947333	1.33331
17.4	0.106174	-0.0640353	0.276384	FALSE	1.11202	0.937972	1.31835
17.5	0.0955206	-0.0740457	0.265087	FALSE	1.10023	0.928629	1.30354
17.6	0.0848261	-0.0841286	0.253781	FALSE	1.08853	0.919313	1.28889
17.7	0.0740986	-0.0942767	0.242474	FALSE	1.07691	0.910031	1.2744
17.8	0.0633462	-0.104483	0.231175	FALSE	1.0654	0.900791	1.26008
17.9	0.0525773	-0.114739	0.219894	FALSE	1.05398	0.891599	1.24594
18	0.0418001	-0.125039	0.208639	FALSE	1.04269	0.882462	1.232
18.1	0.0310231	-0.135376	0.197423	FALSE	1.03151	0.873387	1.21826
18.2	0.020255	-0.145744	0.186254	FALSE	1.02046	0.864379	1.20473
18.3	0.00950449	-0.156136	0.175145	FALSE	1.00955	0.855442	1.19142
18.4	-0.00121968	-0.166548	0.164108	FALSE	0.998781	0.846582	1.17834
18.5	-0.0119086	-0.176973	0.153155	FALSE	0.988162	0.837803	1.16551
18.6	-0.0225533	-0.187406	0.142299	FALSE	0.977699	0.829107	1.15292
18.7	-0.0331449	-0.197843	0.131553	FALSE	0.967398	0.820499	1.1406
18.8	-0.0436744	-0.208278	0.120929	FALSE	0.957266	0.811981	1.12855
18.9	-0.0541327	-0.218708	0.110442	FALSE	0.947306	0.803556	1.11677
19	-0.0645109	-0.229127	0.100105	FALSE	0.937526	0.795228	1.10529
19.1	-0.0748001	-0.23953	0.0899293	FALSE	0.927929	0.786998	1.0941
19.2	-0.0849915	-0.249912	0.0799287	FALSE	0.91852	0.77887	1.08321
19.3	-0.0950762	-0.260267	0.0701148	FALSE	0.909304	0.770846	1.07263
19.4	-0.105046	-0.27059	0.0604988	FALSE	0.900283	0.762929	1.06237
19.5	-0.114891	-0.280874	0.051091	FALSE	0.891463	0.755123	1.05242
19.6	-0.124605	-0.291111	0.041901	FALSE	0.882845	0.747433	1.04279
19.7	-0.134179	-0.301294	0.032937	FALSE	0.874434	0.73986	1.03349
19.8	-0.143604	-0.311414	0.0242061	FALSE	0.866231	0.732411	1.0245
19.9	-0.152873	-0.321461	0.0157146	FALSE	0.858238	0.725089	1.01584
20	-0.16198	-0.331426	0.00746716	FALSE	0.850459	0.717899	1.0075
20.1	-0.170916	-0.341299	-0.000532477	TRUE	0.842893	0.710847	0.999468
20.2	-0.179674	-0.351067	-0.00828179	TRUE	0.835542	0.703937	0.991752
20.3	-0.18825	-0.36072	-0.0157793	TRUE	0.828408	0.697174	0.984345
20.4	-0.196635	-0.370246	-0.0230246	TRUE	0.82149	0.690565	0.977238
20.5	-0.204825	-0.379633	-0.0300181	TRUE	0.81479	0.684113	0.970428
20.6	-0.212815	-0.388869	-0.0367609	TRUE	0.808306	0.677823	0.963907
20.7	-0.220599	-0.397942	-0.0432551	TRUE	0.802039	0.671701	0.957667
20.8	-0.228172	-0.406842	-0.0495029	TRUE	0.795987	0.665749	0.951702
20.9	-0.235532	-0.415557	-0.0555072	TRUE	0.79015	0.659973	0.946005
21	-0.242674	-0.424077	-0.0612712	TRUE	0.784527	0.654374	0.940568
21.1	-0.249595	-0.432392	-0.0667982	TRUE	0.779116	0.648955	0.935384
21.2	-0.256293	-0.440495	-0.0720916	TRUE	0.773915	0.643718	0.930446
21.3	-0.262766	-0.448377	-0.0771548	TRUE	0.768922	0.638664	0.925747
21.4	-0.269011	-0.456031	-0.0819914	TRUE	0.764135	0.633794	0.92128
21.5	-0.275029	-0.463453	-0.0866046	TRUE	0.75955	0.629108	0.91704
21.6	-0.280817	-0.470637	-0.0909976	TRUE	0.755166	0.624604	0.91302
21.7	-0.286377	-0.477581	-0.0951735	TRUE	0.750979	0.620282	0.909215
21.8	-0.291708	-0.484281	-0.0991352	TRUE	0.746986	0.61614	0.90562
21.9	-0.296812	-0.490739	-0.102886	TRUE	0.743184	0.612174	0.90223
22	-0.30169	-0.496952	-0.106428	TRUE	0.739567	0.608382	0.89904
22.1	-0.306343	-0.502922	-0.109764	TRUE	0.736134	0.604761	0.896045
22.2	-0.310774	-0.508651	-0.112898	TRUE	0.732879	0.601306	0.893242
22.3	-0.314986	-0.514141	-0.115831	TRUE	0.729799	0.598014	0.890625
22.4	-0.318982	-0.519395	-0.118569	TRUE	0.726889	0.59488	0.888191
22.5	-0.322765	-0.524417	-0.121112	TRUE	0.724144	0.5919	0.885934
22.6	-0.326339	-0.529212	-0.123467	TRUE	0.72156	0.589069	0.883851
22.7	-0.32971	-0.533783	-0.125636	TRUE	0.719133	0.586382	0.881936
22.8	-0.33288	-0.538136	-0.127625	TRUE	0.716856	0.583836	0.880184
22.9	-0.335856	-0.542275	-0.129438	TRUE	0.714726	0.581424	0.878589
23	-0.338643	-0.546204	-0.131082	TRUE	0.712737	0.579144	0.877146
23.1	-0.341246	-0.549929	-0.132562	TRUE	0.710884	0.576991	0.875848
23.2	-0.343671	-0.553455	-0.133887	TRUE	0.709162	0.57496	0.874689
23.3	-0.345924	-0.556785	-0.135064	TRUE	0.707566	0.573049	0.87366
23.4	-0.348011	-0.559923	-0.1361	TRUE	0.706091	0.571253	0.872756
23.6	-0.351714	-0.565641	-0.137787	TRUE	0.703481	0.567996	0.871284
23.7	-0.353343	-0.568228	-0.138458	TRUE	0.702336	0.566529	0.8707
23.8	-0.354831	-0.570635	-0.139027	TRUE	0.701292	0.565166	0.870205
23.9	-0.356186	-0.572867	-0.139505	TRUE	0.700342	0.563907	0.869789
24	-0.357414	-0.574924	-0.139903	TRUE	0.699483	0.562748	0.869442
24.1	-0.358521	-0.57681	-0.140232	TRUE	0.698709	0.561687	0.869157
24.2	-0.359514	-0.578527	-0.140501	TRUE	0.698015	0.560724	0.868923
24.4	-0.361183	-0.581464	-0.140902	TRUE	0.696851	0.559079	0.868574
24.6	-0.362471	-0.583758	-0.141184	TRUE	0.695955	0.557798	0.86833
24.7	-0.362986	-0.58467	-0.141303	TRUE	0.695596	0.55729	0.868226
24.8	-0.363424	-0.58543	-0.141419	TRUE	0.695291	0.556866	0.868125
24.9	-0.363791	-0.586042	-0.141539	TRUE	0.695037	0.556526	0.868021
25	-0.36409	-0.586511	-0.14167	TRUE	0.694829	0.556265	0.867908
25.1	-0.364328	-0.586841	-0.141815	TRUE	0.694663	0.556081	0.867782
25.2	-0.364509	-0.58704	-0.141978	TRUE	0.694538	0.55597	0.86764
25.3	-0.364638	-0.587114	-0.142162	TRUE	0.694448	0.55593	0.867481
25.4	-0.364718	-0.58707	-0.142366	TRUE	0.694392	0.555954	0.867303
25.5	-0.364754	-0.586916	-0.142592	TRUE	0.694367	0.55604	0.867108
25.6	-0.364749	-0.586662	-0.142837	TRUE	0.694371	0.556181	0.866896
25.7	-0.364707	-0.586316	-0.143097	TRUE	0.6944	0.556373	0.86667
25.8	-0.364629	-0.585888	-0.14337	TRUE	0.694454	0.556611	0.866433
25.9	-0.36452	-0.585389	-0.14365	TRUE	0.69453	0.556889	0.866191
26	-0.36438	-0.58483	-0.143931	TRUE	0.694627	0.557201	0.865948
26.1	-0.364212	-0.584219	-0.144206	TRUE	0.694744	0.557541	0.86571
26.2	-0.364018	-0.583569	-0.144468	TRUE	0.694878	0.557904	0.865483
26.3	-0.363799	-0.582889	-0.14471	TRUE	0.695031	0.558283	0.865273
26.4	-0.363556	-0.582189	-0.144923	TRUE	0.6952	0.558674	0.865089
26.5	-0.363289	-0.58148	-0.145098	TRUE	0.695385	0.55907	0.864937
26.6	-0.363	-0.580772	-0.145228	TRUE	0.695587	0.559466	0.864825
26.7	-0.362688	-0.580073	-0.145303	TRUE	0.695804	0.559858	0.86476
26.8	-0.362354	-0.579392	-0.145316	TRUE	0.696036	0.560239	0.864749
26.9	-0.361997	-0.578737	-0.145256	TRUE	0.696285	0.560606	0.864801
27	-0.361617	-0.578117	-0.145116	TRUE	0.696549	0.560954	0.864922
27.1	-0.361213	-0.577539	-0.144888	TRUE	0.69683	0.561278	0.865119
27.2	-0.360786	-0.577011	-0.144561	TRUE	0.697128	0.561575	0.865402
27.3	-0.360334	-0.576539	-0.144128	TRUE	0.697444	0.561839	0.865777
27.4	-0.359856	-0.576133	-0.143579	TRUE	0.697777	0.562068	0.866252
27.5	-0.359351	-0.575798	-0.142904	TRUE	0.698129	0.562256	0.866837
27.6	-0.358819	-0.575545	-0.142093	TRUE	0.698501	0.562399	0.86754
27.7	-0.358258	-0.575381	-0.141136	TRUE	0.698893	0.562491	0.868371
27.8	-0.357668	-0.575316	-0.140019	TRUE	0.699305	0.562527	0.869341
27.9	-0.357047	-0.575363	-0.138731	TRUE	0.69974	0.562501	0.870462
28	-0.356394	-0.575531	-0.137257	TRUE	0.700196	0.562406	0.871746
28.1	-0.355709	-0.575836	-0.135582	TRUE	0.700676	0.562234	0.873207
28.2	-0.354991	-0.576292	-0.133689	TRUE	0.70118	0.561978	0.874862
28.3	-0.354238	-0.576915	-0.131561	TRUE	0.701708	0.561628	0.876726
28.4	-0.353451	-0.577723	-0.129178	TRUE	0.702261	0.561175	0.878817
28.5	-0.352628	-0.578734	-0.126522	TRUE	0.702839	0.560607	0.881155
28.6	-0.351769	-0.579968	-0.12357	TRUE	0.703442	0.559916	0.883759
28.7	-0.350875	-0.581446	-0.120304	TRUE	0.704072	0.559089	0.886651
28.8	-0.349944	-0.583188	-0.116701	TRUE	0.704727	0.558116	0.889851
28.9	-0.348978	-0.585214	-0.112741	TRUE	0.705409	0.556987	0.893382
29	-0.347975	-0.587545	-0.108405	TRUE	0.706117	0.55569	0.897264
29.1	-0.346937	-0.590199	-0.103674	TRUE	0.70685	0.554217	0.901519
29.2	-0.345864	-0.593195	-0.0985319	TRUE	0.707609	0.552559	0.906167
29.3	-0.344756	-0.596548	-0.092964	TRUE	0.708393	0.550709	0.911226
29.4	-0.343615	-0.600272	-0.0869588	TRUE	0.709202	0.548662	0.916715
29.5	-0.342442	-0.604377	-0.0805076	TRUE	0.710034	0.546415	0.922648
29.6	-0.341238	-0.608871	-0.0736048	TRUE	0.71089	0.543965	0.929039
29.7	-0.340003	-0.613759	-0.0662483	TRUE	0.711768	0.541312	0.935898
29.8	-0.338741	-0.619042	-0.0584394	TRUE	0.712667	0.53846	0.943235
29.9	-0.337451	-0.62472	-0.0501828	TRUE	0.713587	0.535411	0.951056
30	-0.336137	-0.630787	-0.0414863	TRUE	0.714525	0.532173	0.959362
30.1	-0.334799	-0.637237	-0.032361	TRUE	0.715482	0.528751	0.968157
30.2	-0.33344	-0.644059	-0.0228207	TRUE	0.716455	0.525157	0.977438
30.3	-0.332061	-0.65124	-0.0128815	TRUE	0.717444	0.521399	0.987201
30.4	-0.330664	-0.658766	-0.00256176	TRUE	0.718446	0.517489	0.997442
30.5	-0.329252	-0.666622	0.00811851	FALSE	0.719462	0.51344	1.00815
30.6	-0.327826	-0.67479	0.0191381	FALSE	0.720489	0.509264	1.01932
30.7	-0.326388	-0.68325	0.0304749	FALSE	0.721525	0.504973	1.03094
30.8	-0.32494	-0.691986	0.0421065	FALSE	0.722571	0.500581	1.04301
30.9	-0.323483	-0.700977	0.0540105	FALSE	0.723624	0.4961	1.0555
31	-0.32202	-0.710205	0.0661649	FALSE	0.724684	0.491543	1.0684
31.2	-0.319079	-0.729298	0.0911411	FALSE	0.726818	0.482247	1.09542
31.3	-0.317603	-0.73913	0.103923	FALSE	0.727892	0.477529	1.10952
31.5	-0.314647	-0.759281	0.129987	FALSE	0.730046	0.468003	1.13881
31.6	-0.313168	-0.769574	0.143238	FALSE	0.731127	0.46321	1.154
