# Supplementary material for: Nonlinear effects of ambient temperature and treatment days on nocturnal enuresis using generalized additive models
Source: Sci Rep. 2025 Dec 29;15:44719. doi: 10.1038/s41598-025-28240-x (PMC12748616; doi:10.1038/s41598-025-28240-x)
Supplement: Supplementary file 4 — Supplementary Information 4. [file 41598_2025_28240_MOESM4_ESM.xlsx]

## Sheet: Table 1(b) Source data
Days	Effect	Lower_CI	Upper_CI	Significant	Effect_exp	Lower_CI_exp	Upper_CI_exp
1	3.87419	1.98584	5.76255	TRUE	48.1439	7.28515	318.158
2	3.84088	1.95435	5.7274	TRUE	46.5662	7.05932	307.17
3	3.80756	1.92282	5.69229	TRUE	45.0402	6.84025	296.572
4	3.77424	1.89126	5.65721	TRUE	43.5643	6.62774	286.35
5	3.74092	1.85967	5.62218	TRUE	42.1368	6.4216	276.49
6	3.7076	1.82803	5.58717	TRUE	40.7561	6.22165	266.98
7	3.67429	1.79637	5.55221	TRUE	39.4207	6.02772	257.807
8	3.64098	1.76467	5.51729	TRUE	38.1292	5.83963	248.96
9	3.60767	1.73293	5.48241	TRUE	36.8801	5.65723	240.425
10	3.57437	1.70117	5.44757	TRUE	35.6721	5.48035	232.193
11	3.54107	1.66937	5.41277	TRUE	34.5038	5.30883	224.252
12	3.50778	1.63754	5.37802	TRUE	33.3741	5.14253	216.592
13	3.4745	1.60569	5.34331	TRUE	32.2816	4.98129	209.203
14	3.44122	1.57381	5.30864	TRUE	31.2252	4.82498	202.076
15	3.40796	1.5419	5.27403	TRUE	30.2037	4.67345	195.201
16	3.37471	1.50996	5.23947	TRUE	29.2159	4.52656	188.569
17	3.34148	1.47801	5.20495	TRUE	28.2609	4.3842	182.172
18	3.30826	1.44603	5.17049	TRUE	27.3376	4.24623	176.002
19	3.27506	1.41404	5.13609	TRUE	26.4449	4.11252	170.049
20	3.24188	1.38202	5.10174	TRUE	25.5818	3.98295	164.308
21	3.20873	1.35	5.06745	TRUE	24.7475	3.85741	158.77
22	3.17559	1.31796	5.03323	TRUE	23.941	3.73579	153.427
23	3.14249	1.28591	4.99906	TRUE	23.1614	3.61796	148.274
24	3.10941	1.25385	4.96497	TRUE	22.4078	3.50382	143.304
25	3.07637	1.22179	4.93094	TRUE	21.6795	3.39326	138.509
26	3.04335	1.18973	4.89698	TRUE	20.9755	3.28619	133.885
27	3.01038	1.15767	4.86309	TRUE	20.2951	3.1825	129.424
28	2.97744	1.12561	4.82928	TRUE	19.6376	3.08209	125.121
29	2.94455	1.09355	4.79555	TRUE	19.0021	2.98486	120.971
30	2.9117	1.06151	4.7619	TRUE	18.3881	2.89073	116.968
31	2.8789	1.02948	4.72833	TRUE	17.7947	2.7996	113.106
32	2.84615	0.997462	4.69484	TRUE	17.2214	2.71139	109.382
33	2.81346	0.965465	4.66145	TRUE	16.6674	2.62601	105.789
34	2.78082	0.93349	4.62814	TRUE	16.1322	2.54337	102.324
35	2.74823	0.90154	4.59493	TRUE	15.615	2.46339	98.9812
36	2.71572	0.86962	4.56181	TRUE	15.1154	2.386	95.7571
37	2.68327	0.837732	4.5288	TRUE	14.6328	2.31112	92.6472
38	2.65088	0.80588	4.49588	TRUE	14.1665	2.23867	89.6474
39	2.61857	0.774068	4.46308	TRUE	13.7161	2.16857	86.7539
40	2.58634	0.7423	4.43037	TRUE	13.281	2.10076	83.9629
41	2.55418	0.71058	4.39778	TRUE	12.8608	2.03517	81.2706
42	2.52211	0.678911	4.36531	TRUE	12.4548	1.97173	78.6736
43	2.49012	0.647297	4.33295	TRUE	12.0628	1.91037	76.1685
44	2.45822	0.615743	4.30071	TRUE	11.6841	1.85103	73.7519
45	2.42642	0.584252	4.26859	TRUE	11.3183	1.79365	71.4208
46	2.39471	0.552829	4.2366	TRUE	10.965	1.73816	69.172
47	2.3631	0.521477	4.20473	TRUE	10.6239	1.68451	67.0026
48	2.3316	0.490202	4.173	TRUE	10.2944	1.63265	64.9098
49	2.3002	0.459007	4.1414	TRUE	9.97622	1.5825	62.8909
50	2.26892	0.427896	4.10994	TRUE	9.66894	1.53403	60.9431
51	2.23775	0.396874	4.07862	TRUE	9.37219	1.48717	59.0639
52	2.20669	0.365945	4.04744	TRUE	9.08563	1.44188	57.2509
53	2.17576	0.335114	4.01641	TRUE	8.80891	1.3981	55.5017
54	2.14496	0.304385	3.98553	TRUE	8.54169	1.35579	53.814
55	2.11428	0.273762	3.9548	TRUE	8.28365	1.3149	52.1855
56	2.08374	0.243251	3.92423	TRUE	8.03447	1.27539	50.6142
57	2.05334	0.212855	3.89382	TRUE	7.79386	1.2372	49.098
58	2.02307	0.182579	3.86356	TRUE	7.56152	1.20031	47.6349
59	1.99295	0.152427	3.83348	TRUE	7.33716	1.16466	46.223
60	1.96298	0.122405	3.80356	TRUE	7.12052	1.13021	44.8604
61	1.93316	0.092517	3.77381	TRUE	6.91132	1.09693	43.5454
62	1.9035	0.0627671	3.74423	TRUE	6.70932	1.06478	42.2764
63	1.87399	0.0331602	3.71483	TRUE	6.51426	1.03372	41.0515
64	1.84465	0.00370098	3.6856	TRUE	6.3259	1.00371	39.8692
65	1.81548	-0.025606	3.65656	FALSE	6.14402	0.974719	38.7281
66	1.78648	-0.0547562	3.62771	FALSE	5.96839	0.946716	37.6266
67	1.75765	-0.0837448	3.59904	FALSE	5.79879	0.919666	36.5632
68	1.729	-0.112567	3.57057	FALSE	5.63501	0.893537	35.5367
69	1.70053	-0.141219	3.54228	FALSE	5.47686	0.868299	34.5457
70	1.67225	-0.169696	3.5142	FALSE	5.32413	0.843922	33.5889
71	1.64416	-0.197992	3.48631	FALSE	5.17665	0.820376	32.6651
72	1.61626	-0.226105	3.45862	FALSE	5.03422	0.797635	31.7731
73	1.58856	-0.254028	3.43114	FALSE	4.89667	0.77567	30.9118
74	1.56105	-0.281758	3.40386	FALSE	4.76383	0.754456	30.0801
75	1.53375	-0.30929	3.3768	FALSE	4.63555	0.733968	29.2769
76	1.50666	-0.336619	3.34995	FALSE	4.51165	0.714181	28.5012
77	1.47978	-0.363741	3.32331	FALSE	4.39199	0.695071	27.752
78	1.45312	-0.390652	3.29689	FALSE	4.27643	0.676616	27.0284
79	1.42667	-0.417347	3.27069	FALSE	4.16481	0.658792	26.3294
80	1.40044	-0.443822	3.24471	FALSE	4.057	0.641579	25.6543
81	1.37444	-0.470073	3.21896	FALSE	3.95288	0.624957	25.0021
82	1.34867	-0.496095	3.19344	FALSE	3.8523	0.608904	24.372
83	1.32313	-0.521884	3.16814	FALSE	3.75515	0.593402	23.7633
84	1.29782	-0.547436	3.14308	FALSE	3.66132	0.578431	23.1752
85	1.27275	-0.572747	3.11826	FALSE	3.57067	0.563974	22.6069
86	1.24793	-0.597812	3.09367	FALSE	3.48312	0.550014	22.0578
87	1.22335	-0.622628	3.06932	FALSE	3.39854	0.536533	21.5272
88	1.19901	-0.647191	3.04521	FALSE	3.31683	0.523514	21.0145
89	1.17493	-0.671496	3.02135	FALSE	3.23791	0.510944	20.519
90	1.1511	-0.69554	2.99773	FALSE	3.16166	0.498805	20.0401
91	1.12752	-0.71932	2.97437	FALSE	3.088	0.487084	19.5772
92	1.10421	-0.74283	2.95125	FALSE	3.01684	0.475765	19.1299
93	1.08116	-0.766069	2.92839	FALSE	2.9481	0.464837	18.6975
94	1.05838	-0.789031	2.90578	FALSE	2.88168	0.454285	18.2795
95	1.03586	-0.811714	2.88343	FALSE	2.81752	0.444096	17.8755
96	1.01361	-0.834113	2.86134	FALSE	2.75554	0.434259	17.4849
97	0.991641	-0.856227	2.83951	FALSE	2.69565	0.424762	17.1074
98	0.969946	-0.87805	2.81794	FALSE	2.6378	0.415592	16.7424
99	0.948529	-0.899581	2.79664	FALSE	2.58191	0.40674	16.3895
100	0.927394	-0.920816	2.7756	FALSE	2.52791	0.398194	16.0483
101	0.906543	-0.941751	2.75484	FALSE	2.47575	0.389944	15.7185
102	0.885979	-0.962384	2.73434	FALSE	2.42536	0.381981	15.3996
103	0.865703	-0.982712	2.71412	FALSE	2.37668	0.374294	15.0913
104	0.845718	-1.00273	2.69417	FALSE	2.32965	0.366876	14.7932
105	0.826027	-1.02244	2.6745	FALSE	2.28422	0.359715	14.505
106	0.80663	-1.04184	2.6551	FALSE	2.24035	0.352806	14.2264
107	0.787532	-1.06092	2.63598	FALSE	2.19796	0.346138	13.957
108	0.768732	-1.07968	2.61714	FALSE	2.15703	0.339704	13.6966
109	0.750234	-1.09812	2.59859	FALSE	2.1175	0.333497	13.4448
110	0.73204	-1.11624	2.58032	FALSE	2.07932	0.32751	13.2013
111	0.71415	-1.13403	2.56233	FALSE	2.04245	0.321734	12.966
112	0.696568	-1.15149	2.54463	FALSE	2.00685	0.316164	12.7385
113	0.679294	-1.16863	2.52722	FALSE	1.97248	0.310793	12.5186
114	0.66233	-1.18543	2.51009	FALSE	1.93931	0.305614	12.3061
115	0.645677	-1.2019	2.49326	FALSE	1.90728	0.300621	12.1006
116	0.629338	-1.21804	2.47672	FALSE	1.87637	0.295809	11.9021
117	0.613314	-1.23384	2.46047	FALSE	1.84654	0.291173	11.7103
118	0.597605	-1.2493	2.44451	FALSE	1.81776	0.286705	11.5249
119	0.582214	-1.26442	2.42885	FALSE	1.79	0.282403	11.3458
120	0.567141	-1.2792	2.41348	FALSE	1.76322	0.278259	11.1728
121	0.552387	-1.29364	2.39841	FALSE	1.73739	0.27427	11.0057
122	0.537953	-1.30774	2.38364	FALSE	1.7125	0.270431	10.8443
123	0.523842	-1.32149	2.36917	FALSE	1.6885	0.266738	10.6885
124	0.510052	-1.33489	2.355	FALSE	1.66538	0.263186	10.5381
125	0.496585	-1.34796	2.34113	FALSE	1.6431	0.259771	10.3929
126	0.483442	-1.36067	2.32755	FALSE	1.62165	0.256489	10.2528
127	0.470624	-1.37304	2.31428	FALSE	1.60099	0.253336	10.1177
128	0.45813	-1.38506	2.30132	FALSE	1.58111	0.25031	9.98733
129	0.445962	-1.39673	2.28865	FALSE	1.56199	0.247405	9.86164
130	0.43412	-1.40805	2.27629	FALSE	1.5436	0.244619	9.7405
131	0.422604	-1.41903	2.26424	FALSE	1.52593	0.241949	9.62376
132	0.411415	-1.42965	2.25248	FALSE	1.50895	0.239392	9.51133
133	0.400552	-1.43993	2.24104	FALSE	1.49265	0.236944	9.40307
134	0.390016	-1.44986	2.22989	FALSE	1.477	0.234602	9.29889
135	0.379807	-1.45945	2.21906	FALSE	1.462	0.232365	9.19867
136	0.369924	-1.46868	2.20853	FALSE	1.44762	0.230229	9.10232
137	0.360368	-1.47757	2.19831	FALSE	1.43386	0.228192	9.00973
138	0.351138	-1.48611	2.18839	FALSE	1.42068	0.226251	8.92082
139	0.342235	-1.49431	2.17878	FALSE	1.40809	0.224404	8.83549
140	0.333657	-1.50216	2.16947	FALSE	1.39606	0.222649	8.75366
141	0.325404	-1.50967	2.16047	FALSE	1.38459	0.220984	8.67524
142	0.317476	-1.51683	2.15178	FALSE	1.37366	0.219406	8.60017
143	0.309872	-1.52365	2.1434	FALSE	1.36325	0.217915	8.52835
144	0.302592	-1.53013	2.13532	FALSE	1.35336	0.216507	8.45972
145	0.295634	-1.53627	2.12754	FALSE	1.34398	0.215181	8.39422
146	0.288998	-1.54208	2.12007	FALSE	1.33509	0.213936	8.33176
147	0.282683	-1.54755	2.11291	FALSE	1.32668	0.212769	8.2723
148	0.276687	-1.55268	2.10605	FALSE	1.31875	0.21168	8.21576
149	0.271011	-1.55748	2.0995	FALSE	1.31129	0.210666	8.1621
150	0.265652	-1.56195	2.09325	FALSE	1.30428	0.209727	8.11125
151	0.260609	-1.56609	2.08731	FALSE	1.29772	0.208861	8.06316
152	0.255881	-1.5699	2.08166	FALSE	1.2916	0.208066	8.01778
153	0.251468	-1.57339	2.07632	FALSE	1.28591	0.207342	7.97507
154	0.247366	-1.57655	2.07128	FALSE	1.28065	0.206687	7.93498
155	0.243575	-1.57939	2.06654	FALSE	1.2758	0.206101	7.89746
156	0.240093	-1.58192	2.0621	FALSE	1.27137	0.205581	7.86247
157	0.236918	-1.58412	2.05796	FALSE	1.26734	0.205128	7.82998
158	0.234049	-1.58602	2.05412	FALSE	1.26371	0.204739	7.79994
159	0.231484	-1.5876	2.05057	FALSE	1.26047	0.204415	7.77232
160	0.229221	-1.58888	2.04732	FALSE	1.25762	0.204155	7.74709
161	0.227257	-1.58985	2.04436	FALSE	1.25515	0.203957	7.72422
162	0.225591	-1.59051	2.0417	FALSE	1.25306	0.203821	7.70367
163	0.224221	-1.59088	2.03932	FALSE	1.25135	0.203746	7.68542
164	0.223144	-1.59095	2.03724	FALSE	1.25	0.203731	7.66944
165	0.222359	-1.59073	2.03545	FALSE	1.24902	0.203776	7.6557
166	0.221862	-1.59022	2.03395	FALSE	1.2484	0.203881	7.64419
167	0.221652	-1.58942	2.03273	FALSE	1.24814	0.204043	7.63487
168	0.221726	-1.58834	2.03179	FALSE	1.24823	0.204264	7.62774
169	0.222081	-1.58698	2.03114	FALSE	1.24867	0.204543	7.62277
170	0.222715	-1.58534	2.03077	FALSE	1.24946	0.204878	7.61994
171	0.223624	-1.58343	2.03068	FALSE	1.2506	0.20527	7.61923
172	0.224808	-1.58125	2.03086	FALSE	1.25208	0.205719	7.62064
173	0.226262	-1.5788	2.03132	FALSE	1.2539	0.206223	7.62415
174	0.227983	-1.57609	2.03205	FALSE	1.25606	0.206782	7.62974
175	0.229969	-1.57312	2.03306	FALSE	1.25856	0.207397	7.63741
176	0.232217	-1.5699	2.03433	FALSE	1.26139	0.208067	7.64714
177	0.234724	-1.56642	2.03587	FALSE	1.26456	0.208791	7.65892
178	0.237486	-1.5627	2.03768	FALSE	1.26806	0.209569	7.67275
179	0.2405	-1.55874	2.03974	FALSE	1.27189	0.210401	7.68862
180	0.243764	-1.55454	2.04207	FALSE	1.27604	0.211287	7.70652
181	0.247273	-1.5501	2.04465	FALSE	1.28053	0.212226	7.72645
182	0.251025	-1.54544	2.04749	FALSE	1.28534	0.213219	7.74841
183	0.255016	-1.54054	2.05058	FALSE	1.29048	0.214264	7.77238
184	0.259242	-1.53543	2.05391	FALSE	1.29595	0.215363	7.79836
185	0.2637	-1.5301	2.0575	FALSE	1.30174	0.216515	7.82636
186	0.268387	-1.52455	2.06133	FALSE	1.30785	0.217719	7.85638
187	0.273299	-1.5188	2.06539	FALSE	1.31429	0.218975	7.8884
188	0.278431	-1.51284	2.0697	FALSE	1.32106	0.220284	7.92244
189	0.283782	-1.50668	2.07424	FALSE	1.32814	0.221646	7.95849
190	0.289345	-1.50032	2.07901	FALSE	1.33555	0.223059	7.99655
191	0.295119	-1.49377	2.08401	FALSE	1.34329	0.224524	8.03662
192	0.301098	-1.48704	2.08923	FALSE	1.35134	0.226042	8.07871
193	0.30728	-1.48012	2.09468	FALSE	1.35972	0.227611	8.12283
194	0.313659	-1.47302	2.10034	FALSE	1.36842	0.229231	8.16896
195	0.320233	-1.46575	2.10622	FALSE	1.37745	0.230904	8.21711
196	0.326996	-1.45832	2.11231	FALSE	1.3868	0.232628	8.2673
197	0.333946	-1.45071	2.1186	FALSE	1.39647	0.234403	8.31951
198	0.341077	-1.44295	2.1251	FALSE	1.40646	0.23623	8.37377
199	0.348386	-1.43503	2.1318	FALSE	1.41678	0.238108	8.43005
200	0.355868	-1.42696	2.1387	FALSE	1.42742	0.240037	8.48839
201	0.363519	-1.41875	2.14579	FALSE	1.43838	0.242017	8.54876
202	0.371336	-1.41039	2.15306	FALSE	1.44967	0.244048	8.61119
203	0.379312	-1.4019	2.16052	FALSE	1.46128	0.246129	8.67568
204	0.387445	-1.39327	2.16816	FALSE	1.47321	0.248261	8.74222
205	0.39573	-1.38452	2.17598	FALSE	1.48547	0.250444	8.81082
206	0.404163	-1.37564	2.18397	FALSE	1.49805	0.252677	8.88148
207	0.412738	-1.36665	2.19212	FALSE	1.51095	0.25496	8.95422
208	0.421452	-1.35754	2.20044	FALSE	1.52417	0.257293	9.02902
209	0.4303	-1.34832	2.20892	FALSE	1.53772	0.259676	9.10589
210	0.439278	-1.339	2.21755	FALSE	1.55159	0.262108	9.18484
211	0.448381	-1.32957	2.22634	FALSE	1.56578	0.26459	9.26586
212	0.457604	-1.32006	2.23526	FALSE	1.58028	0.26712	9.34895
213	0.466943	-1.31045	2.24433	FALSE	1.59511	0.2697	9.43412
214	0.476394	-1.30075	2.25354	FALSE	1.61026	0.272328	9.52136
215	0.485951	-1.29097	2.26287	FALSE	1.62572	0.275004	9.61067
216	0.495611	-1.28112	2.27234	FALSE	1.6415	0.277727	9.70204
217	0.505367	-1.27119	2.28192	FALSE	1.65759	0.280499	9.79548
218	0.515217	-1.26119	2.29162	FALSE	1.674	0.283317	9.89097
219	0.525155	-1.25113	2.30144	FALSE	1.69072	0.286182	9.98852
220	0.535176	-1.24101	2.31136	FALSE	1.70775	0.289093	10.0881
221	0.545276	-1.23083	2.32138	FALSE	1.72508	0.29205	10.1897
222	0.55545	-1.2206	2.3315	FALSE	1.74272	0.295052	10.2934
223	0.565693	-1.21033	2.34171	FALSE	1.76067	0.298099	10.399
224	0.576001	-1.20001	2.35201	FALSE	1.77891	0.301191	10.5067
225	0.586369	-1.18966	2.36239	FALSE	1.79745	0.304325	10.6163
226	0.596792	-1.17927	2.37285	FALSE	1.81628	0.307503	10.728
227	0.607265	-1.16885	2.38338	FALSE	1.8354	0.310723	10.8415
228	0.617784	-1.15841	2.39398	FALSE	1.85481	0.313985	10.957
229	0.628344	-1.14795	2.40464	FALSE	1.8745	0.317287	11.0744
230	0.638941	-1.13747	2.41535	FALSE	1.89447	0.32063	11.1937
231	0.649569	-1.12697	2.42611	FALSE	1.91472	0.324012	11.3148
232	0.660224	-1.11647	2.43692	FALSE	1.93523	0.327433	11.4378
233	0.670901	-1.10597	2.44777	FALSE	1.956	0.330891	11.5625
234	0.681595	-1.09546	2.45865	FALSE	1.97703	0.334385	11.689
235	0.692302	-1.08496	2.46956	FALSE	1.99831	0.337916	11.8173
236	0.703017	-1.07446	2.4805	FALSE	2.01984	0.341481	11.9472
237	0.713736	-1.06398	2.49145	FALSE	2.0416	0.34508	12.0788
238	0.724453	-1.05351	2.50242	FALSE	2.0636	0.348711	12.212
239	0.735165	-1.04306	2.51339	FALSE	2.08583	0.352374	12.3467
240	0.745866	-1.03264	2.52437	FALSE	2.10827	0.356067	12.483
241	0.756551	-1.02224	2.53534	FALSE	2.13091	0.359789	12.6207
242	0.767217	-1.01187	2.5463	FALSE	2.15376	0.363539	12.7598
243	0.777859	-1.00153	2.55725	FALSE	2.17681	0.367315	12.9003
244	0.788471	-0.991239	2.56818	FALSE	2.20003	0.371117	13.0421
245	0.799051	-0.980984	2.57909	FALSE	2.22343	0.374942	13.1851
246	0.809592	-0.970775	2.58996	FALSE	2.24699	0.378789	13.3292
247	0.820091	-0.960616	2.6008	FALSE	2.27071	0.382657	13.4745
248	0.830543	-0.950508	2.61159	FALSE	2.29456	0.386545	13.6207
249	0.840943	-0.940457	2.62234	FALSE	2.31855	0.39045	13.7679
250	0.851288	-0.930465	2.63304	FALSE	2.34266	0.39437	13.916
251	0.861573	-0.920536	2.64368	FALSE	2.36688	0.398306	14.0649
252	0.871793	-0.910673	2.65426	FALSE	2.39119	0.402253	14.2144
253	0.881944	-0.90088	2.66477	FALSE	2.41559	0.406212	14.3646
254	0.892023	-0.89116	2.67521	FALSE	2.44006	0.41018	14.5153
255	0.902024	-0.881516	2.68556	FALSE	2.46459	0.414155	14.6665
256	0.911943	-0.871952	2.69584	FALSE	2.48915	0.418135	14.8179
257	0.921777	-0.86247	2.70602	FALSE	2.51375	0.422118	14.9696
258	0.931521	-0.853075	2.71612	FALSE	2.53837	0.426103	15.1215
259	0.941171	-0.843768	2.72611	FALSE	2.56298	0.430087	15.2733
260	0.950723	-0.834554	2.736	FALSE	2.58758	0.434068	15.4251
261	0.960172	-0.825435	2.74578	FALSE	2.61215	0.438045	15.5767
262	0.969516	-0.816414	2.75545	FALSE	2.63667	0.442014	15.728
263	0.97875	-0.807494	2.76499	FALSE	2.66113	0.445974	15.8789
264	0.987869	-0.798679	2.77442	FALSE	2.68551	0.449923	16.0293
265	0.996871	-0.78997	2.78371	FALSE	2.70979	0.453858	16.179
266	1.00575	-0.781372	2.79288	FALSE	2.73396	0.457778	16.3279
267	1.01451	-0.772886	2.8019	FALSE	2.758	0.461679	16.4759
268	1.02313	-0.764516	2.81078	FALSE	2.7819	0.465559	16.6229
269	1.03163	-0.756265	2.81952	FALSE	2.80563	0.469417	16.7688
270	1.03998	-0.748134	2.8281	FALSE	2.82917	0.473249	16.9133
271	1.0482	-0.740127	2.83653	FALSE	2.85252	0.477053	17.0565
272	1.05628	-0.732247	2.8448	FALSE	2.87564	0.480827	17.1981
273	1.0642	-0.724495	2.8529	FALSE	2.89853	0.484569	17.338
274	1.07198	-0.716876	2.86083	FALSE	2.92115	0.488275	17.4761
275	1.0796	-0.70939	2.86859	FALSE	2.94351	0.491944	17.6122
276	1.08707	-0.702041	2.87618	FALSE	2.96557	0.495573	17.7463
277	1.09438	-0.694831	2.88358	FALSE	2.98732	0.499159	17.8782
278	1.10152	-0.687762	2.8908	FALSE	3.00873	0.5027	18.0077
279	1.10849	-0.680837	2.89783	FALSE	3.02979	0.506193	18.1347
280	1.1153	-0.674059	2.90466	FALSE	3.05049	0.509636	18.2591
281	1.12194	-0.667429	2.9113	FALSE	3.07079	0.513026	18.3807
282	1.1284	-0.66095	2.91774	FALSE	3.09069	0.516361	18.4994
283	1.13468	-0.654623	2.92398	FALSE	3.11017	0.519638	18.6152
284	1.14078	-0.648452	2.93	FALSE	3.1292	0.522854	18.7277
285	1.14669	-0.642439	2.93582	FALSE	3.14776	0.526008	18.837
286	1.15242	-0.636584	2.94143	FALSE	3.16585	0.529097	18.9429
287	1.15796	-0.630891	2.94681	FALSE	3.18344	0.532117	19.0452
288	1.16331	-0.625362	2.95198	FALSE	3.20051	0.535068	19.1438
289	1.16846	-0.619998	2.95693	FALSE	3.21705	0.537945	19.2387
290	1.17342	-0.614802	2.96164	FALSE	3.23303	0.540748	19.3297
291	1.17818	-0.609775	2.96613	FALSE	3.24845	0.543473	19.4167
292	1.18274	-0.60492	2.97039	FALSE	3.26329	0.546118	19.4995
293	1.18709	-0.600237	2.97441	FALSE	3.27753	0.548682	19.5782
294	1.19124	-0.59573	2.9782	FALSE	3.29115	0.55116	19.6524
295	1.19518	-0.591399	2.98175	FALSE	3.30414	0.553553	19.7223
296	1.1989	-0.587246	2.98506	FALSE	3.31648	0.555856	19.7876
297	1.20242	-0.583274	2.98812	FALSE	3.32817	0.558068	19.8483
298	1.20573	-0.579483	2.99094	FALSE	3.33918	0.560188	19.9043
299	1.20881	-0.575875	2.9935	FALSE	3.34951	0.562212	19.9555
300	1.21169	-0.572453	2.99582	FALSE	3.35914	0.56414	20.0018
301	1.21434	-0.569217	2.99789	FALSE	3.36806	0.565969	20.0432
302	1.21677	-0.566168	2.9997	FALSE	3.37626	0.567697	20.0796
303	1.21898	-0.563309	3.00126	FALSE	3.38372	0.569322	20.1109
304	1.22096	-0.560641	3.00257	FALSE	3.39045	0.570843	20.1371
305	1.22272	-0.558165	3.00361	FALSE	3.39642	0.572258	20.1582
306	1.22426	-0.555882	3.00439	FALSE	3.40163	0.573566	20.174
307	1.22556	-0.553793	3.00492	FALSE	3.40608	0.574766	20.1846
308	1.22664	-0.551901	3.00518	FALSE	3.40975	0.575854	20.1899
309	1.22749	-0.550205	3.00518	FALSE	3.41264	0.576831	20.1898
310	1.2281	-0.548708	3.00492	FALSE	3.41475	0.577696	20.1845
311	1.22849	-0.54741	3.00439	FALSE	3.41606	0.578446	20.1739
312	1.22864	-0.546312	3.00359	FALSE	3.41658	0.579082	20.1578
313	1.22856	-0.545416	3.00253	FALSE	3.4163	0.579601	20.1365
314	1.22824	-0.544722	3.00121	FALSE	3.41523	0.580003	20.1098
315	1.22769	-0.544231	2.99962	FALSE	3.41335	0.580288	20.0778
316	1.22691	-0.543944	2.99776	FALSE	3.41066	0.580454	20.0405
317	1.22588	-0.543862	2.99563	FALSE	3.40718	0.580502	19.998
318	1.22463	-0.543986	2.99324	FALSE	3.40289	0.58043	19.9502
319	1.22313	-0.544317	2.99058	FALSE	3.39781	0.580238	19.8972
320	1.2214	-0.544855	2.98765	FALSE	3.39192	0.579926	19.839
321	1.21943	-0.545601	2.98446	FALSE	3.38525	0.579494	19.7757
322	1.21722	-0.546555	2.981	FALSE	3.37778	0.578941	19.7074
323	1.21478	-0.547718	2.97727	FALSE	3.36954	0.578268	19.6341
324	1.21209	-0.549091	2.97328	FALSE	3.36051	0.577474	19.5559
325	1.20917	-0.550674	2.96902	FALSE	3.35071	0.576561	19.4728
326	1.20602	-0.552468	2.9645	FALSE	3.34015	0.575528	19.385
327	1.20262	-0.554472	2.95972	FALSE	3.32883	0.574375	19.2925
328	1.19899	-0.556688	2.95467	FALSE	3.31677	0.573104	19.1954
329	1.19512	-0.559116	2.94936	FALSE	3.30396	0.571715	19.0938
330	1.19102	-0.561755	2.94379	FALSE	3.29044	0.570208	18.9878
331	1.18668	-0.564606	2.93797	FALSE	3.27619	0.568584	18.8775
332	1.18211	-0.567669	2.93189	FALSE	3.26124	0.566845	18.763
333	1.1773	-0.570945	2.92555	FALSE	3.2456	0.564991	18.6444
334	1.17226	-0.574433	2.91895	FALSE	3.22928	0.563024	18.5219
335	1.16699	-0.578133	2.91211	FALSE	3.2123	0.560945	18.3955
336	1.16148	-0.582046	2.90501	FALSE	3.19466	0.558754	18.2654
337	1.15574	-0.58617	2.89766	FALSE	3.17639	0.556454	18.1317
338	1.14978	-0.590507	2.89007	FALSE	3.1575	0.554046	17.9945
339	1.14358	-0.595056	2.88223	FALSE	3.138	0.551532	17.854
340	1.13716	-0.599817	2.87414	FALSE	3.11791	0.548912	17.7102
341	1.13052	-0.604788	2.86582	FALSE	3.09725	0.54619	17.5634
342	1.12364	-0.609971	2.85726	FALSE	3.07604	0.543367	17.4137
343	1.11655	-0.615365	2.84846	FALSE	3.05428	0.540444	17.2611
344	1.10923	-0.620968	2.83942	FALSE	3.03201	0.537424	17.1059
345	1.10169	-0.626782	2.83016	FALSE	3.00924	0.534309	16.9481
346	1.09393	-0.632804	2.82066	FALSE	2.98598	0.5311	16.788
347	1.08595	-0.639035	2.81094	FALSE	2.96226	0.527801	16.6256
348	1.07776	-0.645475	2.801	FALSE	2.93809	0.524414	16.461
349	1.06935	-0.652121	2.79083	FALSE	2.9135	0.52094	16.2946
350	1.06074	-0.658974	2.78045	FALSE	2.8885	0.517382	16.1262
351	1.05191	-0.666033	2.76985	FALSE	2.86311	0.513743	15.9562
352	1.04287	-0.673296	2.75904	FALSE	2.83735	0.510025	15.7847
353	1.03363	-0.680764	2.74802	FALSE	2.81125	0.50623	15.6117
354	1.02418	-0.688434	2.7368	FALSE	2.78481	0.502362	15.4374
355	1.01453	-0.696306	2.72537	FALSE	2.75807	0.498423	15.262
356	1.00468	-0.70438	2.71374	FALSE	2.73104	0.494415	15.0856
357	0.994634	-0.712653	2.70192	FALSE	2.70374	0.490342	14.9084
358	0.984391	-0.721125	2.68991	FALSE	2.67618	0.486205	14.7303
359	0.973956	-0.729794	2.67771	FALSE	2.6484	0.482008	14.5517
360	0.963329	-0.73866	2.66532	FALSE	2.62041	0.477754	14.3725
361	0.952514	-0.74772	2.65275	FALSE	2.59222	0.473445	14.193
362	0.941514	-0.756974	2.64	FALSE	2.56386	0.469084	14.0132
363	0.93033	-0.76642	2.62708	FALSE	2.53535	0.464674	13.8333
364	0.918967	-0.776056	2.61399	FALSE	2.5067	0.460217	13.6534
365	0.907425	-0.785882	2.60073	FALSE	2.47793	0.455718	13.4736
366	0.895708	-0.795894	2.58731	FALSE	2.44907	0.451178	13.294
367	0.883819	-0.806093	2.57373	FALSE	2.42013	0.4466	13.1147
368	0.871761	-0.816475	2.56	FALSE	2.39112	0.441987	12.9358
369	0.859536	-0.82704	2.54611	FALSE	2.36207	0.437342	12.7574
370	0.847148	-0.837785	2.53208	FALSE	2.33298	0.432668	12.5797
371	0.834599	-0.848709	2.51791	FALSE	2.30389	0.427967	12.4026
372	0.821893	-0.859809	2.50359	FALSE	2.2748	0.423243	12.2264
373	0.809032	-0.871084	2.48915	FALSE	2.24573	0.418498	12.051
374	0.796019	-0.882531	2.47457	FALSE	2.2167	0.413734	11.8766
375	0.782859	-0.89415	2.45987	FALSE	2.18772	0.408955	11.7033
376	0.769553	-0.905936	2.44504	FALSE	2.1588	0.404163	11.531
377	0.756106	-0.917889	2.4301	FALSE	2.12997	0.399361	11.36
378	0.74252	-0.930005	2.41505	FALSE	2.10122	0.394552	11.1903
379	0.728799	-0.942284	2.39988	FALSE	2.07259	0.389737	11.0219
380	0.714946	-0.954721	2.38461	FALSE	2.04408	0.384919	10.8549
381	0.700965	-0.967316	2.36924	FALSE	2.0157	0.380102	10.6893
382	0.686858	-0.980064	2.35378	FALSE	1.98746	0.375287	10.5253
383	0.67263	-0.992965	2.33823	FALSE	1.95938	0.370477	10.3628
384	0.658285	-1.00602	2.32258	FALSE	1.93148	0.365673	10.202
385	0.643824	-1.01921	2.30686	FALSE	1.90375	0.360879	10.0428
386	0.629253	-1.03255	2.29106	FALSE	1.87621	0.356097	9.88539
387	0.614574	-1.04603	2.27518	FALSE	1.84887	0.351328	9.72969
388	0.599791	-1.05965	2.25924	FALSE	1.82174	0.346575	9.57578
389	0.584909	-1.07341	2.24323	FALSE	1.79483	0.341841	9.4237
390	0.569929	-1.0873	2.22716	FALSE	1.76814	0.337126	9.27348
391	0.554858	-1.10132	2.21103	FALSE	1.74169	0.332433	9.12514
392	0.539697	-1.11546	2.19486	FALSE	1.71549	0.327763	8.97872
393	0.52445	-1.12973	2.17863	FALSE	1.68953	0.323119	8.83423
394	0.509123	-1.14412	2.16237	FALSE	1.66383	0.318503	8.6917
395	0.493717	-1.15863	2.14607	FALSE	1.6384	0.313915	8.55115
396	0.478238	-1.17325	2.12973	FALSE	1.61323	0.309359	8.41259
397	0.462688	-1.18799	2.11336	FALSE	1.58834	0.304834	8.27604
398	0.447072	-1.20283	2.09697	FALSE	1.56373	0.300343	8.1415
399	0.431394	-1.21778	2.08056	FALSE	1.5394	0.295888	8.00899
400	0.415658	-1.23282	2.06414	FALSE	1.51537	0.291468	7.87851
401	0.399866	-1.24797	2.0477	FALSE	1.49163	0.287087	7.75007
402	0.384024	-1.26321	2.03126	FALSE	1.46818	0.282745	7.62367
403	0.368135	-1.27854	2.01481	FALSE	1.44504	0.278443	7.49931
404	0.352203	-1.29396	1.99837	FALSE	1.4222	0.274183	7.37699
405	0.336233	-1.30946	1.98193	FALSE	1.39966	0.269965	7.25672
406	0.320227	-1.32505	1.9655	FALSE	1.37744	0.265791	7.13847
407	0.30419	-1.34071	1.94909	FALSE	1.35553	0.261661	7.02226
408	0.288126	-1.35644	1.93269	FALSE	1.33393	0.257577	6.90807
409	0.272039	-1.37224	1.91632	FALSE	1.31264	0.253538	6.79589
410	0.255932	-1.38811	1.89997	FALSE	1.29167	0.249547	6.68571
411	0.239811	-1.40404	1.88366	FALSE	1.27101	0.245603	6.57753
412	0.223678	-1.42003	1.86738	FALSE	1.25067	0.241708	6.47133
413	0.207538	-1.43607	1.85114	FALSE	1.23064	0.237861	6.36709
414	0.191394	-1.45216	1.83495	FALSE	1.21094	0.234064	6.26481
415	0.175251	-1.4683	1.8188	FALSE	1.19155	0.230317	6.16446
416	0.159113	-1.48448	1.80271	FALSE	1.17247	0.22662	6.06604
417	0.142983	-1.5007	1.78667	FALSE	1.15371	0.222974	5.96952
418	0.126865	-1.51695	1.77069	FALSE	1.13526	0.219379	5.87488
419	0.110765	-1.53324	1.75477	FALSE	1.11713	0.215835	5.78211
420	0.0946839	-1.54955	1.73892	FALSE	1.09931	0.212343	5.69119
421	0.0786276	-1.56589	1.72314	FALSE	1.0818	0.208903	5.60209
422	0.0625995	-1.58224	1.70744	FALSE	1.0646	0.205515	5.51481
423	0.0466035	-1.5986	1.69181	FALSE	1.04771	0.202178	5.42931
424	0.0306435	-1.61498	1.67627	FALSE	1.03112	0.198894	5.34557
425	0.0147233	-1.63136	1.66081	FALSE	1.01483	0.195662	5.26358
426	-0.00115312	-1.64775	1.64544	FALSE	0.998848	0.192483	5.18331
427	-0.016982	-1.66413	1.63017	FALSE	0.983161	0.189355	5.10474
428	-0.0327595	-1.68051	1.61499	FALSE	0.967771	0.186279	5.02784
429	-0.0484817	-1.69688	1.59991	FALSE	0.952675	0.183255	4.9526
430	-0.0641449	-1.71323	1.58494	FALSE	0.937869	0.180283	4.87899
431	-0.0797454	-1.72956	1.57007	FALSE	0.923351	0.177362	4.80698
432	-0.0952793	-1.74587	1.55531	FALSE	0.909119	0.174493	4.73656
433	-0.110743	-1.76215	1.54067	FALSE	0.895169	0.171675	4.66771
434	-0.126133	-1.77841	1.52614	FALSE	0.881498	0.168907	4.60038
435	-0.141445	-1.79462	1.51173	FALSE	0.868103	0.16619	4.53458
436	-0.156676	-1.8108	1.49745	FALSE	0.854981	0.163524	4.47026
437	-0.171821	-1.82693	1.48329	FALSE	0.84213	0.160907	4.40741
438	-0.186879	-1.84301	1.46926	FALSE	0.829544	0.15834	4.346
439	-0.201844	-1.85905	1.45536	FALSE	0.817223	0.155821	4.28602
440	-0.216713	-1.87502	1.44159	FALSE	0.805161	0.153352	4.22743
441	-0.231484	-1.89094	1.42797	FALSE	0.793356	0.150931	4.17022
442	-0.246151	-1.90678	1.41448	FALSE	0.781804	0.148557	4.11436
443	-0.260713	-1.92257	1.40114	FALSE	0.770502	0.146231	4.05983
444	-0.275165	-1.93827	1.38794	FALSE	0.759447	0.143952	4.00661
445	-0.289504	-1.9539	1.3749	FALSE	0.748635	0.14172	3.95467
446	-0.303727	-1.96945	1.362	FALSE	0.738063	0.139533	3.904
447	-0.31783	-1.98492	1.34926	FALSE	0.727727	0.137392	3.85456
448	-0.33181	-2.00029	1.33667	FALSE	0.717624	0.135296	3.80635
449	-0.345664	-2.01557	1.32424	FALSE	0.70775	0.133244	3.75934
450	-0.359389	-2.03076	1.31198	FALSE	0.698103	0.131236	3.71351
451	-0.372982	-2.04584	1.29987	FALSE	0.688678	0.129272	3.66884
452	-0.386438	-2.06081	1.28794	FALSE	0.679473	0.12735	3.6253
453	-0.399756	-2.07568	1.27617	FALSE	0.670483	0.125471	3.58288
454	-0.412933	-2.09043	1.26457	FALSE	0.661707	0.123634	3.54156
455	-0.425964	-2.10507	1.25314	FALSE	0.65314	0.121837	3.50132
456	-0.438848	-2.11958	1.24189	FALSE	0.644778	0.120082	3.46214
457	-0.451582	-2.13397	1.23081	FALSE	0.63662	0.118366	3.424
458	-0.464162	-2.14823	1.21991	FALSE	0.628662	0.11669	3.38688
459	-0.476585	-2.16236	1.20919	FALSE	0.6209	0.115053	3.35077
460	-0.48885	-2.17635	1.19865	FALSE	0.613331	0.113455	3.31564
461	-0.500952	-2.1902	1.1883	FALSE	0.605953	0.111894	3.28149
462	-0.512891	-2.20391	1.17813	FALSE	0.598762	0.110371	3.24829
463	-0.524662	-2.21747	1.16814	FALSE	0.591756	0.108884	3.21602
464	-0.536263	-2.23088	1.15835	FALSE	0.58493	0.107434	3.18467
465	-0.547692	-2.24413	1.14874	FALSE	0.578283	0.10602	3.15423
466	-0.558947	-2.25722	1.13933	FALSE	0.571811	0.104641	3.12468
467	-0.570024	-2.27016	1.13011	FALSE	0.565512	0.103296	3.09599
468	-0.580921	-2.28292	1.12108	FALSE	0.559383	0.101986	3.06817
469	-0.591637	-2.29552	1.11225	FALSE	0.553421	0.100709	3.04119
470	-0.602169	-2.30795	1.10361	FALSE	0.547623	0.0994651	3.01504
471	-0.612514	-2.3202	1.09517	FALSE	0.541987	0.098254	2.9897
472	-0.62267	-2.33227	1.08693	FALSE	0.53651	0.0970749	2.96516
473	-0.632636	-2.34416	1.07889	FALSE	0.53119	0.0959276	2.94141
474	-0.642409	-2.35587	1.07105	FALSE	0.526024	0.0948113	2.91844
475	-0.651987	-2.36738	1.06341	FALSE	0.521009	0.0937257	2.89623
476	-0.661368	-2.37871	1.05597	FALSE	0.516145	0.0926702	2.87477
477	-0.670551	-2.38984	1.04874	FALSE	0.511427	0.0916445	2.85404
478	-0.679533	-2.40077	1.0417	FALSE	0.506853	0.0906481	2.83404
479	-0.688313	-2.4115	1.03488	FALSE	0.502423	0.0896804	2.81476
480	-0.696889	-2.42203	1.02825	FALSE	0.498133	0.0887412	2.79618
481	-0.705259	-2.43235	1.02183	FALSE	0.493981	0.0878299	2.77829
482	-0.713422	-2.44247	1.01562	FALSE	0.489965	0.0869462	2.76108
483	-0.721376	-2.45237	1.00961	FALSE	0.486083	0.0860896	2.74454
484	-0.729119	-2.46205	1.00381	FALSE	0.482334	0.0852598	2.72867
485	-0.73665	-2.47152	0.99822	FALSE	0.478715	0.0844563	2.71345
486	-0.743969	-2.48077	0.992832	FALSE	0.475224	0.0836788	2.69887
487	-0.751072	-2.48979	0.987651	FALSE	0.47186	0.082927	2.68492
488	-0.75796	-2.4986	0.982676	FALSE	0.468622	0.0822003	2.6716
489	-0.76463	-2.50717	0.977908	FALSE	0.465506	0.0814986	2.65889
490	-0.771082	-2.51551	0.973347	FALSE	0.462512	0.0808215	2.64679
491	-0.777315	-2.52362	0.968992	FALSE	0.459638	0.0801686	2.63529
492	-0.783328	-2.5315	0.964844	FALSE	0.456883	0.0795397	2.62438
493	-0.789119	-2.53914	0.960901	FALSE	0.454245	0.0789344	2.61405
494	-0.794688	-2.54654	0.957163	FALSE	0.451722	0.0783524	2.6043
495	-0.800033	-2.5537	0.953631	FALSE	0.449314	0.0777935	2.59512
496	-0.805155	-2.56061	0.950304	FALSE	0.447019	0.0772573	2.5865
497	-0.810052	-2.56728	0.94718	FALSE	0.444835	0.0767437	2.57843
498	-0.814723	-2.57371	0.944261	FALSE	0.442762	0.0762523	2.57091
499	-0.819169	-2.57988	0.941543	FALSE	0.440798	0.075783	2.56394
500	-0.823388	-2.5858	0.939029	FALSE	0.438942	0.0753355	2.5575
501	-0.82738	-2.59147	0.936715	FALSE	0.437193	0.0749095	2.55159
502	-0.831144	-2.59689	0.934602	FALSE	0.435551	0.074505	2.5462
503	-0.83468	-2.60205	0.932688	FALSE	0.434013	0.0741216	2.54133
504	-0.837988	-2.60695	0.930973	FALSE	0.43258	0.0737592	2.53698
505	-0.841068	-2.61159	0.929455	FALSE	0.43125	0.0734176	2.53313
506	-0.843919	-2.61597	0.928134	FALSE	0.430022	0.0730967	2.52978
507	-0.846541	-2.62009	0.927008	FALSE	0.428896	0.0727963	2.52694
508	-0.848934	-2.62394	0.926076	FALSE	0.427871	0.0725163	2.52458
509	-0.851098	-2.62753	0.925337	FALSE	0.426946	0.0722565	2.52272
510	-0.853033	-2.63086	0.924789	FALSE	0.42612	0.0720168	2.52134
511	-0.854739	-2.63391	0.924431	FALSE	0.425394	0.0717972	2.52043
512	-0.856217	-2.6367	0.924261	FALSE	0.424766	0.0715975	2.52001
513	-0.857466	-2.63921	0.924279	FALSE	0.424236	0.0714176	2.52005
514	-0.858487	-2.64146	0.924482	FALSE	0.423803	0.0712575	2.52056
515	-0.85928	-2.64343	0.924868	FALSE	0.423467	0.0711171	2.52154
516	-0.859845	-2.64513	0.925437	FALSE	0.423228	0.0709964	2.52297
517	-0.860183	-2.64655	0.926185	FALSE	0.423085	0.0708953	2.52486
518	-0.860294	-2.6477	0.927112	FALSE	0.423038	0.0708138	2.5272
519	-0.86018	-2.64858	0.928216	FALSE	0.423086	0.0707519	2.52999
520	-0.859839	-2.64917	0.929495	FALSE	0.42323	0.0707097	2.53323
521	-0.859274	-2.64949	0.930946	FALSE	0.423469	0.070687	2.53691
522	-0.858485	-2.64954	0.932567	FALSE	0.423804	0.0706839	2.54102
523	-0.857472	-2.6493	0.934358	FALSE	0.424233	0.0707005	2.54558
524	-0.856237	-2.64879	0.936314	FALSE	0.424757	0.0707369	2.55056
525	-0.85478	-2.648	0.938435	FALSE	0.425377	0.070793	2.55598
526	-0.853102	-2.64692	0.940718	FALSE	0.426091	0.070869	2.56182
527	-0.851205	-2.64557	0.943161	FALSE	0.4269	0.0709649	2.56809
528	-0.849088	-2.64394	0.945761	FALSE	0.427805	0.0710809	2.57477
529	-0.846754	-2.64202	0.948516	FALSE	0.428805	0.071217	2.58188
530	-0.844203	-2.63983	0.951424	FALSE	0.4299	0.0713734	2.58939
531	-0.841437	-2.63736	0.954481	FALSE	0.431091	0.0715502	2.59732
532	-0.838457	-2.6346	0.957687	FALSE	0.432377	0.0717476	2.60566
533	-0.835263	-2.63156	0.961037	FALSE	0.43376	0.0719658	2.61441
534	-0.831858	-2.62825	0.964531	FALSE	0.43524	0.0722049	2.62356
535	-0.828243	-2.62465	0.968163	FALSE	0.436816	0.0724651	2.6331
536	-0.824419	-2.62077	0.971934	FALSE	0.43849	0.0727467	2.64305
537	-0.820388	-2.61661	0.975838	FALSE	0.440261	0.0730498	2.65339
538	-0.816151	-2.61218	0.979875	FALSE	0.44213	0.0733747	2.66412
539	-0.811709	-2.60746	0.98404	FALSE	0.444098	0.0737217	2.67524
540	-0.807065	-2.60246	0.988331	FALSE	0.446165	0.0740909	2.68675
541	-0.80222	-2.59719	0.992746	FALSE	0.448332	0.0744828	2.69863
542	-0.797176	-2.59163	0.997281	FALSE	0.4506	0.0748977	2.7109
543	-0.791934	-2.5858	1.00193	FALSE	0.452968	0.0753357	2.72354
544	-0.786496	-2.57969	1.0067	FALSE	0.455438	0.0757973	2.73656
545	-0.780864	-2.57331	1.01158	FALSE	0.45801	0.0762828	2.74994
546	-0.775039	-2.56665	1.01657	FALSE	0.460686	0.0767926	2.76369
547	-0.769025	-2.55971	1.02166	FALSE	0.463465	0.0773271	2.7778
548	-0.762822	-2.5525	1.02686	FALSE	0.466349	0.0778866	2.79228
549	-0.756433	-2.54502	1.03215	FALSE	0.469338	0.0784717	2.8071
550	-0.749859	-2.53726	1.03754	FALSE	0.472433	0.0790826	2.82228
551	-0.743103	-2.52924	1.04303	FALSE	0.475636	0.07972	2.8378
552	-0.736167	-2.52094	1.0486	FALSE	0.478946	0.0803841	2.85367
553	-0.729052	-2.51237	1.05427	FALSE	0.482366	0.0810757	2.86987
554	-0.721762	-2.50354	1.06001	FALSE	0.485895	0.0817951	2.88641
555	-0.714298	-2.49444	1.06584	FALSE	0.489536	0.0825429	2.90328
556	-0.706662	-2.48507	1.07175	FALSE	0.493288	0.0833197	2.92048
557	-0.698856	-2.47544	1.07773	FALSE	0.497154	0.084126	2.93799
558	-0.690884	-2.46555	1.08378	FALSE	0.501133	0.0849624	2.95583
559	-0.682746	-2.45539	1.0899	FALSE	0.505228	0.0858296	2.97397
560	-0.674447	-2.44498	1.09608	FALSE	0.509438	0.0867282	2.99242
561	-0.665987	-2.4343	1.10233	FALSE	0.513766	0.0876588	3.01117
562	-0.657369	-2.42337	1.10864	FALSE	0.518213	0.0886222	3.03022
563	-0.648596	-2.41219	1.115	FALSE	0.522779	0.089619	3.04956
564	-0.63967	-2.40075	1.12141	FALSE	0.527467	0.09065	3.06918
565	-0.630593	-2.38906	1.12787	FALSE	0.532276	0.0917159	3.08908
566	-0.621369	-2.37712	1.13438	FALSE	0.537209	0.0928176	3.10925
567	-0.611999	-2.36493	1.14093	FALSE	0.542266	0.0939557	3.12969
568	-0.602486	-2.3525	1.14753	FALSE	0.547449	0.0951312	3.15039
569	-0.592832	-2.33982	1.15416	FALSE	0.55276	0.096345	3.17135
570	-0.583041	-2.3269	1.16082	FALSE	0.558198	0.0975978	3.19255
571	-0.573114	-2.31374	1.16751	FALSE	0.563767	0.0988906	3.21399
572	-0.563055	-2.30034	1.17423	FALSE	0.569467	0.100224	3.23567
573	-0.552865	-2.28671	1.18098	FALSE	0.575299	0.1016	3.25757
574	-0.542548	-2.27285	1.18775	FALSE	0.581265	0.103019	3.27969
575	-0.532106	-2.25875	1.19454	FALSE	0.587366	0.104481	3.30203
576	-0.521542	-2.24442	1.20134	FALSE	0.593604	0.105988	3.32457
577	-0.510859	-2.22987	1.20816	FALSE	0.59998	0.107542	3.34731
578	-0.500058	-2.2151	1.21498	FALSE	0.606495	0.109143	3.37024
579	-0.489144	-2.20011	1.22182	FALSE	0.613151	0.110792	3.39335
580	-0.478118	-2.18489	1.22866	FALSE	0.619949	0.11249	3.41664
581	-0.466983	-2.16946	1.2355	FALSE	0.626891	0.114239	3.44009
582	-0.455742	-2.15382	1.24234	FALSE	0.633977	0.11604	3.46371
583	-0.444397	-2.13797	1.24918	FALSE	0.64121	0.117894	3.48747
584	-0.432953	-2.12191	1.25601	FALSE	0.648591	0.119802	3.51138
585	-0.42141	-2.10565	1.26283	FALSE	0.656121	0.121766	3.53542
586	-0.409771	-2.08919	1.26965	FALSE	0.663802	0.123787	3.5596
587	-0.398041	-2.07253	1.27645	FALSE	0.671635	0.125867	3.58389
588	-0.38622	-2.05567	1.28323	FALSE	0.679621	0.128007	3.60829
589	-0.374313	-2.03863	1.29	FALSE	0.687762	0.130207	3.63279
590	-0.362321	-2.02139	1.29675	FALSE	0.696059	0.132471	3.65739
591	-0.350248	-2.00397	1.30348	FALSE	0.704513	0.134799	3.68208
592	-0.338096	-1.98637	1.31018	FALSE	0.713127	0.137192	3.70685
593	-0.325868	-1.96859	1.31686	FALSE	0.721901	0.139653	3.73168
594	-0.313566	-1.95064	1.32351	FALSE	0.730836	0.142183	3.75659
595	-0.301193	-1.93252	1.33013	FALSE	0.739935	0.144783	3.78154
596	-0.288753	-1.91423	1.33672	FALSE	0.749198	0.147455	3.80655
597	-0.276247	-1.89578	1.34328	FALSE	0.758626	0.150202	3.8316
598	-0.263678	-1.87716	1.34981	FALSE	0.768221	0.153023	3.85669
599	-0.251049	-1.8584	1.3563	FALSE	0.777984	0.155922	3.8818
600	-0.238363	-1.83948	1.36275	FALSE	0.787917	0.1589	3.90693
601	-0.225622	-1.82041	1.36917	FALSE	0.79802	0.161959	3.93209
602	-0.212829	-1.80121	1.37555	FALSE	0.808294	0.1651	3.95725
603	-0.199987	-1.78186	1.38189	FALSE	0.818742	0.168325	3.98241
604	-0.187097	-1.76238	1.38819	FALSE	0.829363	0.171636	4.00758
605	-0.174163	-1.74277	1.39445	FALSE	0.84016	0.175035	4.03274
606	-0.161188	-1.72304	1.40066	FALSE	0.851132	0.178523	4.05789
607	-0.148173	-1.70318	1.40684	FALSE	0.862282	0.182103	4.08302
608	-0.135122	-1.68321	1.41297	FALSE	0.87361	0.185776	4.10814
609	-0.122036	-1.66313	1.41906	FALSE	0.885117	0.189544	4.13324
610	-0.108918	-1.64295	1.42511	FALSE	0.896804	0.193409	4.15832
611	-0.0957715	-1.62266	1.43112	FALSE	0.908672	0.197372	4.18338
612	-0.0825979	-1.60228	1.43709	FALSE	0.920721	0.201436	4.20841
613	-0.0693998	-1.58181	1.44301	FALSE	0.932954	0.205603	4.23342
614	-0.0561796	-1.56125	1.44889	FALSE	0.945369	0.209873	4.2584
615	-0.0429397	-1.54062	1.45474	FALSE	0.957969	0.214248	4.28337
616	-0.0296825	-1.51991	1.46055	FALSE	0.970754	0.218731	4.30831
617	-0.0164101	-1.49913	1.46631	FALSE	0.983724	0.223323	4.33323
618	-0.00312488	-1.4783	1.47205	FALSE	0.99688	0.228026	4.35814
619	0.0101709	-1.4574	1.47774	FALSE	1.01022	0.23284	4.38305
620	0.0234751	-1.43646	1.48341	FALSE	1.02375	0.237768	4.40795
621	0.0367855	-1.41547	1.48904	FALSE	1.03747	0.242811	4.43285
622	0.0500999	-1.39445	1.49465	FALSE	1.05138	0.24797	4.45776
623	0.0634163	-1.37339	1.50023	FALSE	1.06547	0.253246	4.4827
624	0.0767326	-1.35231	1.50578	FALSE	1.07975	0.258641	4.50766
625	0.0900468	-1.33122	1.51131	FALSE	1.09423	0.264155	4.53267
626	0.103357	-1.31011	1.51682	FALSE	1.10889	0.26979	4.55773
627	0.116661	-1.289	1.52232	FALSE	1.12374	0.275546	4.58286
628	0.129957	-1.2679	1.52781	FALSE	1.13878	0.281423	4.60807
629	0.143243	-1.2468	1.53329	FALSE	1.15401	0.287423	4.63338
630	0.156517	-1.22573	1.53876	FALSE	1.16943	0.293545	4.65881
631	0.169778	-1.20468	1.54423	FALSE	1.18504	0.299789	4.68437
632	0.183023	-1.18366	1.54971	FALSE	1.20084	0.306156	4.71009
633	0.196252	-1.16269	1.55519	FALSE	1.21683	0.312644	4.736
634	0.209461	-1.14177	1.56069	FALSE	1.23301	0.319255	4.7621
635	0.222651	-1.1209	1.5662	FALSE	1.24938	0.325986	4.78844
636	0.235818	-1.10011	1.57174	FALSE	1.26594	0.332836	4.81503
637	0.248963	-1.07938	1.57731	FALSE	1.28269	0.339805	4.84191
638	0.262082	-1.05875	1.58291	FALSE	1.29963	0.34689	4.86911
639	0.275175	-1.0382	1.58855	FALSE	1.31676	0.354091	4.89665
640	0.28824	-1.01776	1.59424	FALSE	1.33408	0.361403	4.92459
641	0.301276	-0.99743	1.59998	FALSE	1.35158	0.368826	4.95294
642	0.314282	-0.97722	1.60578	FALSE	1.36928	0.376356	4.98176
643	0.327256	-0.95714	1.61165	FALSE	1.38716	0.38399	5.01108
644	0.340197	-0.9372	1.61759	FALSE	1.40522	0.391723	5.04095
645	0.353104	-0.917408	1.62362	FALSE	1.42348	0.399553	5.0714
646	0.365977	-0.897776	1.62973	FALSE	1.44192	0.407475	5.1025
647	0.378813	-0.878314	1.63594	FALSE	1.46055	0.415483	5.13428
648	0.391613	-0.85903	1.64225	FALSE	1.47936	0.423573	5.16681
649	0.404374	-0.839935	1.64868	FALSE	1.49836	0.431739	5.20013
650	0.417097	-0.82104	1.65523	FALSE	1.51755	0.439974	5.2343
822	1.38221	-2.11476	4.87918	FALSE	3.9837	0.120662	131.523
823	1.37696	-2.1359	4.88982	FALSE	3.96283	0.118138	132.93
824	1.37154	-2.15708	4.90016	FALSE	3.94141	0.115663	134.311
825	1.36595	-2.17828	4.91018	FALSE	3.91944	0.113236	135.664
826	1.36019	-2.19951	4.91989	FALSE	3.89694	0.110857	136.988
827	1.35426	-2.22077	4.92929	FALSE	3.8739	0.108526	138.281
828	1.34816	-2.24205	4.93837	FALSE	3.85033	0.10624	139.543
829	1.34189	-2.26336	4.94714	FALSE	3.82626	0.104	140.771
830	1.33544	-2.28469	4.95558	FALSE	3.80168	0.101805	141.965
831	1.32883	-2.30605	4.9637	FALSE	3.77661	0.0996544	143.123
832	1.32204	-2.32742	4.9715	FALSE	3.75106	0.0975469	144.243
833	1.31508	-2.34882	4.97898	FALSE	3.72505	0.095482	145.326
834	1.30795	-2.37023	4.98613	FALSE	3.69857	0.093459	146.368
835	1.30064	-2.39166	4.99295	FALSE	3.67165	0.0914773	147.37
836	1.29316	-2.41311	4.99944	FALSE	3.6443	0.0895362	148.33
837	1.28551	-2.43458	5.0056	FALSE	3.61652	0.087635	149.247
838	1.27769	-2.45605	5.01143	FALSE	3.58834	0.0857729	150.12
839	1.2697	-2.47754	5.01693	FALSE	3.55977	0.0839494	150.948
840	1.26153	-2.49904	5.0221	FALSE	3.53082	0.0821637	151.73
841	1.25319	-2.52055	5.02694	FALSE	3.5015	0.0804151	152.465
842	1.24468	-2.54207	5.03144	FALSE	3.47184	0.0787031	153.153
843	1.236	-2.5636	5.03561	FALSE	3.44183	0.077027	153.793
844	1.22715	-2.58513	5.03944	FALSE	3.4115	0.0753861	154.383
845	1.21813	-2.60667	5.04294	FALSE	3.38087	0.0737798	154.924
846	1.20894	-2.62821	5.0461	FALSE	3.34995	0.0722074	155.415
847	1.19959	-2.64976	5.04893	FALSE	3.31874	0.0706684	155.856
848	1.19006	-2.6713	5.05142	FALSE	3.28728	0.069162	156.245
849	1.18037	-2.69285	5.05358	FALSE	3.25557	0.0676878	156.582
850	1.17051	-2.71439	5.05541	FALSE	3.22362	0.0662451	156.868
851	1.16048	-2.73594	5.0569	FALSE	3.19146	0.0648333	157.102
852	1.15029	-2.75748	5.05805	FALSE	3.1591	0.0634517	157.284
853	1.13993	-2.77901	5.05888	FALSE	3.12656	0.0621	157.413
854	1.12941	-2.80054	5.05937	FALSE	3.09384	0.0607774	157.491
855	1.11873	-2.82206	5.05952	FALSE	3.06097	0.0594834	157.516
856	1.10789	-2.84357	5.05935	FALSE	3.02797	0.0582174	157.488
857	1.09689	-2.86507	5.05885	FALSE	2.99483	0.056979	157.409
858	1.08573	-2.88656	5.05802	FALSE	2.96159	0.0557675	157.278
859	1.07441	-2.90804	5.05686	FALSE	2.92825	0.0545824	157.096
860	1.06293	-2.92951	5.05537	FALSE	2.89484	0.0534232	156.863
861	1.0513	-2.95096	5.05356	FALSE	2.86136	0.0522894	156.578
862	1.03951	-2.9724	5.05142	FALSE	2.82783	0.0511804	156.244
863	1.02757	-2.99382	5.04896	FALSE	2.79427	0.0500958	155.86
864	1.01548	-3.01522	5.04618	FALSE	2.76069	0.0490351	155.427
865	1.00324	-3.0366	5.04308	FALSE	2.72709	0.0479977	154.946
866	0.990846	-3.05796	5.03965	FALSE	2.69351	0.0469833	154.417
867	0.978307	-3.0793	5.03592	FALSE	2.65995	0.0459913	153.841
868	0.965622	-3.10062	5.03187	FALSE	2.62642	0.0450212	153.219
869	0.952793	-3.12192	5.0275	FALSE	2.59294	0.0440727	152.551
870	0.939821	-3.14318	5.02283	FALSE	2.55952	0.0431452	151.84
871	0.926707	-3.16443	5.01784	FALSE	2.52618	0.0422383	151.085
872	0.913453	-3.18564	5.01255	FALSE	2.49292	0.0413516	150.288
873	0.900062	-3.20683	5.00695	FALSE	2.45975	0.0404847	149.449
874	0.886533	-3.22799	5.00106	FALSE	2.4267	0.0396371	148.57
875	0.87287	-3.24912	4.99486	FALSE	2.39377	0.0388084	147.652
876	0.859074	-3.27021	4.98836	FALSE	2.36097	0.0379983	146.696
877	0.845147	-3.29128	4.98157	FALSE	2.32832	0.0372062	145.703
878	0.83109	-3.31231	4.97449	FALSE	2.29582	0.0364319	144.675
879	0.816905	-3.33331	4.96712	FALSE	2.26348	0.035675	143.612
880	0.802595	-3.35427	4.95946	FALSE	2.23132	0.034935	142.516
881	0.78816	-3.37519	4.95151	FALSE	2.19935	0.0342116	141.388
882	0.773604	-3.39608	4.94328	FALSE	2.16756	0.0335045	140.23
883	0.758928	-3.41692	4.93478	FALSE	2.13598	0.0328132	139.042
884	0.744133	-3.43773	4.926	FALSE	2.10462	0.0321375	137.827
885	0.729222	-3.4585	4.91694	FALSE	2.07347	0.031477	136.584
886	0.714197	-3.47922	4.90762	FALSE	2.04255	0.0308313	135.317
887	0.69906	-3.49991	4.89803	FALSE	2.01186	0.0302002	134.025
888	0.683813	-3.52055	4.88817	FALSE	1.98142	0.0295833	132.711
889	0.668458	-3.54114	4.87806	FALSE	1.95123	0.0289803	131.375
890	0.652997	-3.56169	4.86768	FALSE	1.92129	0.0283908	130.019
891	0.637433	-3.58219	4.85706	FALSE	1.89162	0.0278146	128.645
892	0.621766	-3.60265	4.84618	FALSE	1.86221	0.0272515	127.253
893	0.606	-3.62306	4.83506	FALSE	1.83308	0.026701	125.846
894	0.590137	-3.64341	4.82369	FALSE	1.80424	0.0261629	124.423
895	0.574179	-3.66372	4.81208	FALSE	1.77567	0.0256369	122.987
896	0.558127	-3.68398	4.80023	FALSE	1.7474	0.0251228	121.539
897	0.541985	-3.70419	4.78816	FALSE	1.71942	0.0246203	120.08
898	0.525755	-3.72434	4.77585	FALSE	1.69174	0.024129	118.611
899	0.509438	-3.74444	4.76332	FALSE	1.66436	0.0236489	117.134
900	0.493037	-3.76449	4.75056	FALSE	1.63728	0.0231795	115.649
901	0.476555	-3.78448	4.73759	FALSE	1.61052	0.0227208	114.158
902	0.459993	-3.80441	4.7244	FALSE	1.58406	0.0222723	112.663
934	-0.0980777	-4.4081	4.21194	FALSE	0.906578	0.0121783	67.4876
935	-0.115963	-4.42574	4.19381	FALSE	0.890508	0.0119654	66.2749
936	-0.133848	-4.44329	4.17559	FALSE	0.874723	0.0117572	65.0783
937	-0.151733	-4.46076	4.15729	FALSE	0.859218	0.0115536	63.8981
938	-0.169613	-4.47814	4.13891	FALSE	0.843991	0.0113546	62.7344
939	-0.187487	-4.49543	4.12045	FALSE	0.82904	0.0111599	61.5872
940	-0.205353	-4.51263	4.10193	FALSE	0.814359	0.0109695	60.4566
941	-0.223209	-4.52975	4.08333	FALSE	0.799948	0.0107834	59.3429
942	-0.241051	-4.54678	4.06467	FALSE	0.785801	0.0106013	58.2459
943	-0.258879	-4.56371	4.04595	FALSE	0.771916	0.0104233	57.1657
944	-0.276689	-4.58056	4.02718	FALSE	0.75829	0.0102492	56.1024
945	-0.29448	-4.59731	4.00835	FALSE	0.744919	0.0100789	55.0559
946	-0.312249	-4.61397	3.98947	FALSE	0.731799	0.0099124	54.0263
947	-0.329994	-4.63054	3.97055	FALSE	0.718928	0.00974954	53.0135
948	-0.347714	-4.64701	3.95158	FALSE	0.706301	0.00959026	52.0175
949	-0.365405	-4.66338	3.93258	FALSE	0.693916	0.00943447	51.0383
950	-0.383065	-4.67967	3.91354	FALSE	0.681768	0.00928211	50.0757
951	-0.400694	-4.69585	3.89446	FALSE	0.669855	0.00913308	49.1297
952	-0.418288	-4.71194	3.87537	FALSE	0.658173	0.00898732	48.2003
953	-0.435845	-4.72793	3.85624	FALSE	0.646718	0.00884474	47.2873
954	-0.453364	-4.74383	3.8371	FALSE	0.635487	0.00870528	46.3906
955	-0.470842	-4.75962	3.81794	FALSE	0.624476	0.00856886	45.5102
956	-0.488278	-4.77532	3.79876	FALSE	0.613682	0.00843541	44.6458
957	-0.505669	-4.79091	3.77958	FALSE	0.603102	0.00830487	43.7975
958	-0.523013	-4.80641	3.76038	FALSE	0.592732	0.00817717	42.9649
959	-0.540308	-4.8218	3.74119	FALSE	0.582569	0.00805224	42.148
960	-0.557553	-4.8371	3.72199	FALSE	0.572608	0.00793002	41.3467
961	-0.574746	-4.85229	3.7028	FALSE	0.562848	0.00781045	40.5607
962	-0.591884	-4.86738	3.68362	FALSE	0.553284	0.00769347	39.79
963	-0.608966	-4.88237	3.66444	FALSE	0.543913	0.00757901	39.0343
964	-0.62599	-4.89726	3.64528	FALSE	0.534732	0.00746702	38.2934
990	-1.0423	-5.24712	3.16253	FALSE	0.352644	0.00526265	23.6302
991	-1.05707	-5.2591	3.14496	FALSE	0.347472	0.00519997	23.2188
992	-1.07173	-5.27097	3.12751	FALSE	0.342414	0.00513861	22.817
993	-1.08629	-5.28273	3.11016	FALSE	0.337467	0.00507856	22.4245
994	-1.10073	-5.29437	3.09292	FALSE	0.332629	0.00501977	22.0413
995	-1.11506	-5.3059	3.07579	FALSE	0.327897	0.00496222	21.667
996	-1.12927	-5.31732	3.05878	FALSE	0.32327	0.00490589	21.3016
997	-1.14336	-5.32862	3.0419	FALSE	0.318746	0.00485076	20.9449
998	-1.15734	-5.33981	3.02513	FALSE	0.314322	0.00479679	20.5967
999	-1.17119	-5.35088	3.00849	FALSE	0.309996	0.00474396	20.2569
1000	-1.18493	-5.36184	2.99198	FALSE	0.305768	0.00469225	19.9252
1001	-1.19854	-5.37269	2.97561	FALSE	0.301634	0.00464164	19.6015
1002	-1.21203	-5.38342	2.95936	FALSE	0.297593	0.0045921	19.2857
1003	-1.22539	-5.39403	2.94326	FALSE	0.293644	0.00454361	18.9776
1004	-1.23862	-5.40453	2.92729	FALSE	0.289784	0.00449615	18.677
1005	-1.25173	-5.41492	2.91147	FALSE	0.286011	0.00444969	18.3838
1006	-1.2647	-5.42519	2.89579	FALSE	0.282324	0.00440422	18.0978
1007	-1.27754	-5.43535	2.88026	FALSE	0.278721	0.00435971	17.8189
1008	-1.29025	-5.44539	2.86488	FALSE	0.275201	0.00431615	17.547
1009	-1.30283	-5.45532	2.84966	FALSE	0.271761	0.00427352	17.2818
1010	-1.31527	-5.46513	2.83458	FALSE	0.268401	0.00423179	17.0233
1011	-1.32758	-5.47483	2.81967	FALSE	0.265118	0.00419095	16.7713
1012	-1.33975	-5.48441	2.80492	FALSE	0.261912	0.00415098	16.5257
1013	-1.35178	-5.49388	2.79033	FALSE	0.25878	0.00411186	16.2863
1014	-1.36367	-5.50323	2.7759	FALSE	0.255721	0.00407357	16.053
1015	-1.37542	-5.51248	2.76164	FALSE	0.252734	0.0040361	15.8257
1016	-1.38703	-5.5216	2.74755	FALSE	0.249817	0.00399943	15.6043
1017	-1.3985	-5.53062	2.73362	FALSE	0.246968	0.00396355	15.3886
1018	-1.40982	-5.53952	2.71988	FALSE	0.244187	0.00392843	15.1784
1019	-1.421	-5.5483	2.7063	FALSE	0.241472	0.00389406	14.9738
1020	-1.43204	-5.55698	2.69291	FALSE	0.238822	0.00386043	14.7746
1021	-1.44292	-5.56554	2.67969	FALSE	0.236236	0.00382752	14.5806
1022	-1.45367	-5.57399	2.66665	FALSE	0.233711	0.00379532	14.3917
1023	-1.46426	-5.58233	2.6538	FALSE	0.231248	0.0037638	14.2079
1024	-1.47471	-5.59055	2.64113	FALSE	0.228844	0.00373297	14.029
1025	-1.48501	-5.59867	2.62864	FALSE	0.226499	0.0037028	13.8549
1026	-1.49516	-5.60667	2.61634	FALSE	0.224212	0.00367328	13.6856
1027	-1.50517	-5.61456	2.60423	FALSE	0.221981	0.0036444	13.5209
1028	-1.51502	-5.62235	2.59232	FALSE	0.219805	0.00361614	13.3607
1029	-1.52472	-5.63002	2.58059	FALSE	0.217683	0.00358849	13.2049
1030	-1.53427	-5.63759	2.56905	FALSE	0.215614	0.00356145	13.0535
1031	-1.54366	-5.64505	2.55772	FALSE	0.213597	0.00353499	12.9063
1032	-1.55291	-5.65239	2.54657	FALSE	0.211631	0.00350911	12.7633
1033	-1.562	-5.65964	2.53563	FALSE	0.209715	0.00348379	12.6243
1034	-1.57095	-5.66677	2.52488	FALSE	0.207849	0.00345902	12.4894
1035	-1.57973	-5.6738	2.51433	FALSE	0.20603	0.0034348	12.3583
1036	-1.58837	-5.68072	2.50398	FALSE	0.204259	0.0034111	12.2311
1037	-1.59685	-5.68754	2.49384	FALSE	0.202534	0.00338793	12.1077
1038	-1.60518	-5.69425	2.4839	FALSE	0.200854	0.00336527	11.9879
1039	-1.61335	-5.70085	2.47416	FALSE	0.199219	0.00334311	11.8717
1040	-1.62137	-5.70736	2.46462	FALSE	0.197628	0.00332144	11.759
1041	-1.62923	-5.71376	2.45529	FALSE	0.19608	0.00330024	11.6498
1042	-1.63695	-5.72006	2.44616	FALSE	0.194573	0.00327953	11.544
1043	-1.6445	-5.72625	2.43725	FALSE	0.193108	0.00325927	11.4415
1044	-1.65191	-5.73235	2.42854	FALSE	0.191684	0.00323946	11.3423
1045	-1.65916	-5.73834	2.42003	FALSE	0.1903	0.0032201	11.2462
1046	-1.66625	-5.74424	2.41174	FALSE	0.188954	0.00320118	11.1533
1047	-1.67319	-5.75003	2.40365	FALSE	0.187647	0.00318268	11.0635
1048	-1.67998	-5.75573	2.39577	FALSE	0.186378	0.0031646	10.9767
1049	-1.68661	-5.76133	2.3881	FALSE	0.185146	0.00314693	10.8928
1050	-1.69309	-5.76683	2.38064	FALSE	0.18395	0.00312967	10.8119
1051	-1.69942	-5.77223	2.3734	FALSE	0.18279	0.0031128	10.7338
1052	-1.70559	-5.77754	2.36636	FALSE	0.181665	0.00309632	10.6585
1053	-1.71161	-5.78275	2.35953	FALSE	0.180574	0.00308022	10.586
1054	-1.71748	-5.78787	2.35291	FALSE	0.179517	0.00306449	10.5161
1055	-1.7232	-5.7929	2.3465	FALSE	0.178494	0.00304913	10.4489
1056	-1.72877	-5.79783	2.3403	FALSE	0.177503	0.00303413	10.3844
1057	-1.73418	-5.80267	2.33431	FALSE	0.176545	0.00301948	10.3223
1058	-1.73944	-5.80742	2.32853	FALSE	0.175618	0.00300518	10.2629
1059	-1.74456	-5.81207	2.32296	FALSE	0.174722	0.00299122	10.2058
1060	-1.74952	-5.81664	2.3176	FALSE	0.173857	0.00297759	10.1513
1061	-1.75434	-5.82112	2.31244	FALSE	0.173022	0.00296429	10.0991
1062	-1.759	-5.82551	2.3075	FALSE	0.172216	0.00295131	10.0493
1063	-1.76352	-5.8298	2.30276	FALSE	0.17144	0.00293865	10.0018
1064	-1.76789	-5.83402	2.29823	FALSE	0.170692	0.0029263	9.95654
1065	-1.77212	-5.83814	2.29391	FALSE	0.169973	0.00291425	9.91358
1066	-1.7762	-5.84218	2.28979	FALSE	0.169281	0.00290251	9.87282
1067	-1.78013	-5.84613	2.28587	FALSE	0.168616	0.00289105	9.83425
1068	-1.78392	-5.85	2.28216	FALSE	0.167978	0.00287989	9.79783
1069	-1.78757	-5.85379	2.27865	FALSE	0.167367	0.00286901	9.76353
1070	-1.79107	-5.85749	2.27535	FALSE	0.166782	0.00285841	9.73131
1071	-1.79443	-5.86111	2.27224	FALSE	0.166222	0.00284808	9.70115
1072	-1.79765	-5.86465	2.26934	FALSE	0.165687	0.00283803	9.67302
1073	-1.80073	-5.8681	2.26664	FALSE	0.165178	0.00282824	9.64689
1074	-1.80367	-5.87148	2.26413	FALSE	0.164693	0.00281871	9.62274
1075	-1.80648	-5.87477	2.26182	FALSE	0.164232	0.00280944	9.60053
1076	-1.80914	-5.87799	2.2597	FALSE	0.163795	0.00280042	9.58024
1077	-1.81167	-5.88112	2.25778	FALSE	0.163381	0.00279164	9.56185
1078	-1.81407	-5.88418	2.25605	FALSE	0.16299	0.00278312	9.54533
1079	-1.81633	-5.88717	2.25451	FALSE	0.162622	0.00277483	9.53067
1080	-1.81845	-5.89007	2.25317	FALSE	0.162277	0.00276678	9.51783
1081	-1.82045	-5.8929	2.25201	FALSE	0.161953	0.00275896	9.50679
1082	-1.82231	-5.89566	2.25103	FALSE	0.161652	0.00275137	9.49753
1083	-1.82405	-5.89834	2.25024	FALSE	0.161371	0.00274401	9.49004
1084	-1.82565	-5.90094	2.24964	FALSE	0.161113	0.00273687	9.48429
1085	-1.82713	-5.90347	2.24921	FALSE	0.160874	0.00272995	9.48026
1086	-1.82848	-5.90593	2.24897	FALSE	0.160657	0.00272324	9.47792
1087	-1.82971	-5.90832	2.2489	FALSE	0.16046	0.00271675	9.47728
1088	-1.83082	-5.91063	2.249	FALSE	0.160283	0.00271047	9.47829
1089	-1.8318	-5.91288	2.24928	FALSE	0.160125	0.00270439	9.48095
1090	-1.83266	-5.91505	2.24974	FALSE	0.159988	0.00269851	9.48523
1091	-1.8334	-5.91716	2.25036	FALSE	0.159869	0.00269284	9.49112
1092	-1.83402	-5.91919	2.25115	FALSE	0.159769	0.00268737	9.49861
1093	-1.83453	-5.92116	2.2521	FALSE	0.159688	0.00268209	9.50767
1094	-1.83492	-5.92306	2.25322	FALSE	0.159626	0.002677	9.51829
1095	-1.8352	-5.92489	2.25449	FALSE	0.159582	0.0026721	9.53045
1096	-1.83536	-5.92665	2.25593	FALSE	0.159556	0.00266739	9.54413
1097	-1.83542	-5.92835	2.25752	FALSE	0.159547	0.00266287	9.55933
1098	-1.83536	-5.92998	2.25926	FALSE	0.159556	0.00265853	9.57601
1099	-1.8352	-5.93155	2.26116	FALSE	0.159582	0.00265437	9.59418
1100	-1.83493	-5.93305	2.2632	FALSE	0.159625	0.00265038	9.6138
1101	-1.83455	-5.93449	2.26539	FALSE	0.159685	0.00264657	9.63487
1102	-1.83407	-5.93586	2.26772	FALSE	0.159762	0.00264294	9.65738
1103	-1.83349	-5.93718	2.2702	FALSE	0.159855	0.00263948	9.68129
1104	-1.83281	-5.93842	2.27281	FALSE	0.159964	0.00263618	9.70661
1105	-1.83203	-5.93961	2.27555	FALSE	0.160089	0.00263306	9.73331
1106	-1.83115	-5.94074	2.27843	FALSE	0.160229	0.00263009	9.76138
1107	-1.83018	-5.9418	2.28144	FALSE	0.160385	0.00262729	9.79081
1108	-1.82911	-5.9428	2.28458	FALSE	0.160556	0.00262466	9.82157
1109	-1.82795	-5.94375	2.28784	FALSE	0.160742	0.00262218	9.85366
1110	-1.8267	-5.94463	2.29123	FALSE	0.160943	0.00261986	9.88705
1111	-1.82537	-5.94546	2.29473	FALSE	0.161159	0.0026177	9.92173
1112	-1.82394	-5.94623	2.29835	FALSE	0.161388	0.00261569	9.95769
1113	-1.82243	-5.94694	2.30208	FALSE	0.161632	0.00261383	9.9949
1114	-1.82084	-5.94759	2.30592	FALSE	0.16189	0.00261213	10.0334
1115	-1.81916	-5.94819	2.30986	FALSE	0.162162	0.00261057	10.073
1116	-1.81741	-5.94873	2.31391	FALSE	0.162447	0.00260916	10.1139
1117	-1.81557	-5.94921	2.31807	FALSE	0.162745	0.0026079	10.156
1118	-1.81366	-5.94964	2.32232	FALSE	0.163056	0.00260678	10.1993
1119	-1.81168	-5.95002	2.32666	FALSE	0.16338	0.0026058	10.2437
1120	-1.80962	-5.95034	2.3311	FALSE	0.163716	0.00260496	10.2892
1121	-1.80749	-5.9506	2.33562	FALSE	0.164065	0.00260427	10.3359
1122	-1.80529	-5.95082	2.34024	FALSE	0.164426	0.00260371	10.3837
1123	-1.80303	-5.95098	2.34493	FALSE	0.164799	0.00260329	10.4325
1124	-1.80069	-5.95109	2.3497	FALSE	0.165184	0.002603	10.4824
1125	-1.7983	-5.95115	2.35455	FALSE	0.16558	0.00260284	10.5334
1126	-1.79584	-5.95116	2.35947	FALSE	0.165987	0.00260282	10.5854
1127	-1.79333	-5.95112	2.36446	FALSE	0.166406	0.00260293	10.6383
1128	-1.79075	-5.95103	2.36952	FALSE	0.166835	0.00260317	10.6923
1129	-1.78812	-5.95089	2.37465	FALSE	0.167274	0.00260353	10.7472
1130	-1.78544	-5.9507	2.37983	FALSE	0.167724	0.00260402	10.803
1131	-1.7827	-5.95046	2.38507	FALSE	0.168184	0.00260463	10.8598
1132	-1.77991	-5.95018	2.39036	FALSE	0.168653	0.00260537	10.9174
1133	-1.77707	-5.94985	2.39571	FALSE	0.169133	0.00260623	10.9759
1134	-1.77419	-5.94948	2.4011	FALSE	0.169621	0.00260721	11.0353
1135	-1.77126	-5.94906	2.40653	FALSE	0.170118	0.0026083	11.0954
1136	-1.76829	-5.94859	2.41201	FALSE	0.170625	0.00260952	11.1564
1137	-1.76528	-5.94808	2.41753	FALSE	0.171139	0.00261084	11.2181
1138	-1.76223	-5.94753	2.42308	FALSE	0.171662	0.00261228	11.2805
1139	-1.75914	-5.94694	2.42866	FALSE	0.172193	0.00261384	11.3437
1140	-1.75602	-5.9463	2.43427	FALSE	0.172732	0.0026155	11.4075
1141	-1.75286	-5.94562	2.43991	FALSE	0.173278	0.00261727	11.472
1142	-1.74967	-5.94491	2.44556	FALSE	0.173831	0.00261915	11.537
1143	-1.74646	-5.94415	2.45124	FALSE	0.174391	0.00262113	11.6027
1144	-1.74321	-5.94335	2.45693	FALSE	0.174958	0.00262321	11.669
1145	-1.73994	-5.94252	2.46264	FALSE	0.175531	0.0026254	11.7357
1146	-1.73665	-5.94165	2.46835	FALSE	0.17611	0.00262769	11.803
1147	-1.73333	-5.94074	2.47407	FALSE	0.176694	0.00263008	11.8707
1148	-1.73	-5.9398	2.4798	FALSE	0.177284	0.00263256	11.9389
1149	-1.72665	-5.93882	2.48552	FALSE	0.177879	0.00263513	12.0074
1150	-1.72328	-5.93781	2.49125	FALSE	0.178479	0.0026378	12.0763
1151	-1.7199	-5.93676	2.49696	FALSE	0.179084	0.00264056	12.1455
1152	-1.71651	-5.93569	2.50267	FALSE	0.179692	0.00264341	12.2151
1153	-1.71311	-5.93458	2.50836	FALSE	0.180305	0.00264634	12.2848
1154	-1.7097	-5.93344	2.51405	FALSE	0.180921	0.00264936	12.3548
1155	-1.70628	-5.93227	2.51971	FALSE	0.18154	0.00265246	12.425
1156	-1.70286	-5.93107	2.52535	FALSE	0.182162	0.00265563	12.4953
1157	-1.69944	-5.92985	2.53097	FALSE	0.182786	0.00265889	12.5657
1158	-1.69602	-5.92859	2.53656	FALSE	0.183413	0.00266222	12.6362
1159	-1.69259	-5.92732	2.54213	FALSE	0.184041	0.00266563	12.7067
1160	-1.68918	-5.92601	2.54766	FALSE	0.184671	0.0026691	12.7771
1161	-1.68577	-5.92469	2.55315	FALSE	0.185302	0.00267265	12.8476
1162	-1.68236	-5.92334	2.55861	FALSE	0.185934	0.00267626	12.9179
1163	-1.67897	-5.92197	2.56403	FALSE	0.186566	0.00267993	12.988
1164	-1.67558	-5.92057	2.5694	FALSE	0.187199	0.00268366	13.058
1165	-1.67221	-5.91916	2.57473	FALSE	0.187831	0.00268745	13.1278
1166	-1.66886	-5.91773	2.58001	FALSE	0.188462	0.00269129	13.1973
1167	-1.66552	-5.91629	2.58524	FALSE	0.189092	0.00269519	13.2665
1168	-1.6622	-5.91482	2.59042	FALSE	0.189721	0.00269914	13.3353
1169	-1.6589	-5.91334	2.59554	FALSE	0.190347	0.00270313	13.4038
1170	-1.65563	-5.91185	2.60059	FALSE	0.190972	0.00270717	13.4717
1171	-1.65238	-5.91035	2.60559	FALSE	0.191594	0.00271125	13.5393
1172	-1.64915	-5.90883	2.61053	FALSE	0.192213	0.00271536	13.6062
1173	-1.64595	-5.9073	2.6154	FALSE	0.192829	0.00271951	13.6726
1174	-1.64279	-5.90577	2.62019	FALSE	0.19344	0.00272369	13.7384
1175	-1.63965	-5.90422	2.62492	FALSE	0.194048	0.0027279	13.8035
1176	-1.63655	-5.90267	2.62958	FALSE	0.194651	0.00273213	13.8679
1177	-1.63348	-5.90112	2.63416	FALSE	0.195249	0.00273639	13.9315
1178	-1.63045	-5.89956	2.63866	FALSE	0.195841	0.00274066	13.9944
1179	-1.62746	-5.89799	2.64308	FALSE	0.196428	0.00274494	14.0564
1180	-1.62451	-5.89643	2.64742	FALSE	0.197009	0.00274924	14.1175
1181	-1.6216	-5.89487	2.65167	FALSE	0.197583	0.00275354	14.1777
1182	-1.61873	-5.8933	2.65584	FALSE	0.198149	0.00275785	14.2369
1183	-1.61591	-5.89174	2.65991	FALSE	0.198709	0.00276216	14.2951
1184	-1.61314	-5.89019	2.6639	FALSE	0.19926	0.00276646	14.3522
1185	-1.61042	-5.88864	2.6678	FALSE	0.199804	0.00277075	14.4082
1186	-1.60775	-5.88709	2.6716	FALSE	0.200338	0.00277503	14.463
1187	-1.60513	-5.88556	2.6753	FALSE	0.200864	0.00277929	14.5167
1188	-1.60256	-5.88403	2.6789	FALSE	0.201379	0.00278353	14.5691
1189	-1.60006	-5.88252	2.68241	FALSE	0.201885	0.00278775	14.6203
1190	-1.5976	-5.88102	2.68581	FALSE	0.202381	0.00279194	14.6701
1191	-1.59521	-5.87953	2.68911	FALSE	0.202866	0.0027961	14.7186
1192	-1.59288	-5.87806	2.6923	FALSE	0.20334	0.00280022	14.7656
1193	-1.59061	-5.8766	2.69539	FALSE	0.203802	0.00280429	14.8113
1194	-1.5884	-5.87517	2.69836	FALSE	0.204252	0.00280832	14.8554
1195	-1.58626	-5.87375	2.70123	FALSE	0.20469	0.0028123	14.898
1196	-1.58419	-5.87236	2.70398	FALSE	0.205115	0.00281623	14.9391
1197	-1.58218	-5.87099	2.70662	FALSE	0.205526	0.00282009	14.9786
1198	-1.58025	-5.86964	2.70915	FALSE	0.205925	0.00282389	15.0165
1199	-1.57838	-5.86832	2.71156	FALSE	0.206309	0.00282762	15.0527
1200	-1.57659	-5.86703	2.71385	FALSE	0.206679	0.00283128	15.0872
1201	-1.57487	-5.86576	2.71602	FALSE	0.207034	0.00283486	15.12
1202	-1.57323	-5.86453	2.71807	FALSE	0.207374	0.00283835	15.151
1203	-1.57167	-5.86333	2.72	FALSE	0.207699	0.00284176	15.1803
1204	-1.57018	-5.86217	2.7218	FALSE	0.208007	0.00284508	15.2077
1205	-1.56878	-5.86104	2.72348	FALSE	0.2083	0.00284829	15.2333
1206	-1.56745	-5.85994	2.72504	FALSE	0.208576	0.00285141	15.257
1207	-1.56621	-5.85889	2.72647	FALSE	0.208835	0.00285441	15.2788
1208	-1.56505	-5.85788	2.72777	FALSE	0.209077	0.00285731	15.2987
1209	-1.56398	-5.8569	2.72894	FALSE	0.209301	0.00286008	15.3166
1210	-1.563	-5.85598	2.72998	FALSE	0.209507	0.00286274	15.3326
1211	-1.5621	-5.8551	2.73089	FALSE	0.209695	0.00286526	15.3466
1212	-1.56129	-5.85426	2.73167	FALSE	0.209864	0.00286766	15.3586
1213	-1.56058	-5.85347	2.73232	FALSE	0.210015	0.00286991	15.3685
1214	-1.55995	-5.85274	2.73283	FALSE	0.210146	0.00287203	15.3764
1215	-1.55942	-5.85205	2.73321	FALSE	0.210258	0.002874	15.3822
1216	-1.55898	-5.85142	2.73346	FALSE	0.21035	0.00287581	15.386
1217	-1.55864	-5.85084	2.73356	FALSE	0.210422	0.00287747	15.3876
1218	-1.55839	-5.85032	2.73353	FALSE	0.210474	0.00287897	15.3872
1219	-1.55825	-5.84986	2.73337	FALSE	0.210505	0.0028803	15.3846
1220	-1.5582	-5.84946	2.73306	FALSE	0.210515	0.00288146	15.3799
1221	-1.55825	-5.84912	2.73262	FALSE	0.210505	0.00288244	15.3731
1222	-1.5584	-5.84884	2.73204	FALSE	0.210473	0.00288324	15.3642
1223	-1.55865	-5.84863	2.73132	FALSE	0.210419	0.00288386	15.3531
1224	-1.55901	-5.84848	2.73046	FALSE	0.210344	0.00288429	15.3399
1225	-1.55947	-5.8484	2.72945	FALSE	0.210247	0.00288452	15.3245
1226	-1.56004	-5.84839	2.72831	FALSE	0.210128	0.00288455	15.307
1227	-1.56071	-5.84845	2.72702	FALSE	0.209987	0.00288438	15.2873
1228	-1.56149	-5.84858	2.7256	FALSE	0.209823	0.002884	15.2655
1229	-1.56238	-5.84878	2.72403	FALSE	0.209637	0.0028834	15.2416
1230	-1.56338	-5.84906	2.72231	FALSE	0.209428	0.00288259	15.2155
1231	-1.56448	-5.84942	2.72046	FALSE	0.209196	0.00288156	15.1873
1232	-1.5657	-5.84986	2.71846	FALSE	0.208942	0.00288031	15.1569
1233	-1.56703	-5.85037	2.71632	FALSE	0.208664	0.00287882	15.1245
1234	-1.56847	-5.85097	2.71403	FALSE	0.208364	0.0028771	15.09
1235	-1.57002	-5.85165	2.7116	FALSE	0.20804	0.00287515	15.0534
1236	-1.57169	-5.85241	2.70903	FALSE	0.207693	0.00287295	15.0147
1237	-1.57348	-5.85326	2.70631	FALSE	0.207323	0.00287051	14.9739
1238	-1.57538	-5.8542	2.70345	FALSE	0.20693	0.00286783	14.9311
1239	-1.57739	-5.85523	2.70044	FALSE	0.206513	0.00286489	14.8863
1240	-1.57952	-5.85634	2.69729	FALSE	0.206073	0.0028617	14.8395
1241	-1.58178	-5.85755	2.694	FALSE	0.20561	0.00285825	14.7907
1242	-1.58414	-5.85885	2.69056	FALSE	0.205123	0.00285454	14.7399
1243	-1.58663	-5.86024	2.68697	FALSE	0.204614	0.00285057	14.6872
1244	-1.58924	-5.86173	2.68325	FALSE	0.204081	0.00284633	14.6325
1245	-1.59197	-5.86331	2.67937	FALSE	0.203525	0.00284182	14.576
1246	-1.59482	-5.86499	2.67536	FALSE	0.202946	0.00283705	14.5175
1247	-1.59779	-5.86677	2.6712	FALSE	0.202344	0.002832	14.4573
1248	-1.60088	-5.86865	2.6669	FALSE	0.201719	0.00282667	14.3952
1249	-1.60409	-5.87064	2.66245	FALSE	0.201071	0.00282107	14.3313
1250	-1.60743	-5.87272	2.65786	FALSE	0.200401	0.00281519	14.2657
1251	-1.61089	-5.87491	2.65313	FALSE	0.199709	0.00280904	14.1983
1252	-1.61448	-5.87721	2.64825	FALSE	0.198994	0.0028026	14.1293
1253	-1.61819	-5.87961	2.64323	FALSE	0.198257	0.00279587	14.0586
1254	-1.62203	-5.88212	2.63807	FALSE	0.197498	0.00278887	13.9862
1255	-1.62599	-5.88474	2.63277	FALSE	0.196718	0.00278158	13.9122
1256	-1.63007	-5.88747	2.62732	FALSE	0.195916	0.002774	13.8367
1257	-1.63428	-5.8903	2.62174	FALSE	0.195092	0.00276614	13.7596
1258	-1.63862	-5.89325	2.61601	FALSE	0.194248	0.00275799	13.681
1259	-1.64309	-5.89632	2.61014	FALSE	0.193382	0.00274955	13.601
1260	-1.64768	-5.89949	2.60414	FALSE	0.192496	0.00274083	13.5196
1261	-1.6524	-5.90278	2.59799	FALSE	0.19159	0.00273183	13.4367
1262	-1.65724	-5.90619	2.59171	FALSE	0.190664	0.00272253	13.3525
1263	-1.66222	-5.90972	2.58528	FALSE	0.189718	0.00271296	13.267
1264	-1.66732	-5.91336	2.57872	FALSE	0.188752	0.0027031	13.1802
1265	-1.67255	-5.91712	2.57202	FALSE	0.187768	0.00269295	13.0922
1266	-1.67791	-5.921	2.56518	FALSE	0.186764	0.00268252	13.003
1267	-1.6834	-5.925	2.55821	FALSE	0.185742	0.00267182	12.9126
1268	-1.68901	-5.92912	2.5511	FALSE	0.184702	0.00266083	12.8212
1269	-1.69476	-5.93336	2.54385	FALSE	0.183644	0.00264956	12.7286
1270	-1.70063	-5.93773	2.53647	FALSE	0.182569	0.00263802	12.635
1271	-1.70663	-5.94222	2.52896	FALSE	0.181476	0.0026262	12.5404
1272	-1.71276	-5.94683	2.52131	FALSE	0.180367	0.00261412	12.4449
1273	-1.71902	-5.95157	2.51353	FALSE	0.179242	0.00260176	12.3484
1274	-1.72541	-5.95643	2.50561	FALSE	0.1781	0.00258914	12.2511
1275	-1.73193	-5.96142	2.49757	FALSE	0.176943	0.00257625	12.1529
1276	-1.73857	-5.96654	2.48939	FALSE	0.175771	0.0025631	12.0539
1277	-1.74535	-5.97178	2.48108	FALSE	0.174584	0.0025497	11.9542
1278	-1.75225	-5.97715	2.47265	FALSE	0.173383	0.00253603	11.8538
1279	-1.75928	-5.98265	2.46408	FALSE	0.172168	0.00252212	11.7527
1280	-1.76645	-5.98828	2.45539	FALSE	0.170939	0.00250796	11.651
1281	-1.77374	-5.99404	2.44657	FALSE	0.169698	0.00249356	11.5487
1282	-1.78115	-5.99993	2.43763	FALSE	0.168444	0.00247892	11.4458
1283	-1.7887	-6.00595	2.42855	FALSE	0.167177	0.00246404	11.3425
1284	-1.79637	-6.01211	2.41936	FALSE	0.165899	0.00244893	11.2386
1285	-1.80418	-6.01839	2.41004	FALSE	0.16461	0.00243359	11.1344
1286	-1.81211	-6.0248	2.40059	FALSE	0.16331	0.00241802	11.0297
1287	-1.82016	-6.03135	2.39103	FALSE	0.161999	0.00240224	10.9247
1288	-1.82835	-6.03803	2.38134	FALSE	0.160679	0.00238625	10.8194
1289	-1.83666	-6.04485	2.37153	FALSE	0.159349	0.00237004	10.7138
1290	-1.8451	-6.05179	2.3616	FALSE	0.15801	0.00235364	10.608
1291	-1.85366	-6.05887	2.35156	FALSE	0.156663	0.00233703	10.5019
1292	-1.86235	-6.06609	2.34139	FALSE	0.155308	0.00232023	10.3957
1293	-1.87116	-6.07344	2.33111	FALSE	0.153945	0.00230324	10.2894
1294	-1.8801	-6.08092	2.32072	FALSE	0.152574	0.00228606	10.183
1295	-1.88917	-6.08854	2.31021	FALSE	0.151198	0.00226871	10.0765
1296	-1.89836	-6.0963	2.29958	FALSE	0.149814	0.00225119	9.97001
1297	-1.90767	-6.10419	2.28884	FALSE	0.148426	0.0022335	9.86353
1298	-1.91711	-6.11221	2.278	FALSE	0.147032	0.00221565	9.7571
1299	-1.92667	-6.12037	2.26704	FALSE	0.145633	0.00219764	9.65075
1300	-1.93635	-6.12867	2.25597	FALSE	0.144229	0.00217948	9.54452
1301	-1.94616	-6.1371	2.24479	FALSE	0.142822	0.00216118	9.43842
1302	-1.95608	-6.14567	2.2335	FALSE	0.141411	0.00214274	9.33251
1303	-1.96613	-6.15437	2.22211	FALSE	0.139997	0.00212417	9.2268
1304	-1.9763	-6.16321	2.21062	FALSE	0.138581	0.00210547	9.12133
1305	-1.98659	-6.17219	2.19902	FALSE	0.137163	0.00208666	9.01613
1306	-1.997	-6.18131	2.18731	FALSE	0.135742	0.00206773	8.91123
1307	-2.00752	-6.19056	2.17551	FALSE	0.134321	0.00204869	8.80665
1308	-2.01817	-6.19994	2.1636	FALSE	0.132898	0.00202955	8.70242
1309	-2.02893	-6.20947	2.1516	FALSE	0.131475	0.00201031	8.59857
1310	-2.03982	-6.21913	2.13949	FALSE	0.130053	0.00199098	8.49513
1311	-2.05081	-6.22892	2.12729	FALSE	0.12863	0.00197158	8.39213
1312	-2.06193	-6.23886	2.115	FALSE	0.127208	0.00195209	8.28957
1313	-2.07316	-6.24892	2.10261	FALSE	0.125788	0.00193253	8.1875
1314	-2.0845	-6.25913	2.09013	FALSE	0.124369	0.00191291	8.08594
1315	-2.09596	-6.26947	2.07755	FALSE	0.122952	0.00189323	7.9849
1316	-2.10753	-6.27995	2.06489	FALSE	0.121538	0.00187349	7.88441
1317	-2.11922	-6.29057	2.05213	FALSE	0.120126	0.00185371	7.78449
1318	-2.13101	-6.30132	2.03929	FALSE	0.118717	0.00183389	7.68516
1319	-2.14292	-6.3122	2.02636	FALSE	0.117312	0.00181403	7.58645
1320	-2.15494	-6.32323	2.01335	FALSE	0.11591	0.00179414	7.48836
1321	-2.16707	-6.33439	2.00025	FALSE	0.114513	0.00177423	7.39093
1322	-2.1793	-6.34568	1.98707	FALSE	0.11312	0.00175431	7.29417
1323	-2.19165	-6.35711	1.97381	FALSE	0.111732	0.00173437	7.19808
1324	-2.2041	-6.36868	1.96048	FALSE	0.11035	0.00171442	7.10271
1325	-2.21666	-6.38038	1.94706	FALSE	0.108972	0.00169448	7.00804
1326	-2.22933	-6.39222	1.93356	FALSE	0.107601	0.00167454	6.91411
1327	-2.2421	-6.40419	1.92	FALSE	0.106236	0.00165461	6.82093
1328	-2.25497	-6.4163	1.90635	FALSE	0.104877	0.0016347	6.72851
1329	-2.26795	-6.42854	1.89264	FALSE	0.103524	0.00161481	6.63686
1330	-2.28103	-6.44091	1.87885	FALSE	0.102179	0.00159495	6.546
1331	-2.29421	-6.45342	1.865	FALSE	0.100841	0.00157512	6.45594
1332	-2.3075	-6.46607	1.85108	FALSE	0.0995102	0.00155533	6.36668
1333	-2.32088	-6.47885	1.83709	FALSE	0.0981873	0.00153558	6.27825
1334	-2.33436	-6.49176	1.82304	FALSE	0.0968724	0.00151588	6.19065
1335	-2.34794	-6.50481	1.80892	FALSE	0.0955657	0.00149623	6.10388
1336	-2.36162	-6.51799	1.79475	FALSE	0.0942675	0.00147664	6.01796
1337	-2.37539	-6.5313	1.78051	FALSE	0.0929779	0.00145711	5.9329
1338	-2.38926	-6.54475	1.76622	FALSE	0.0916972	0.00143765	5.8487
1339	-2.40323	-6.55833	1.75187	FALSE	0.0904255	0.00141826	5.76537
1340	-2.41729	-6.57204	1.73746	FALSE	0.0891632	0.00139894	5.68291
1341	-2.43144	-6.58588	1.72301	FALSE	0.0879103	0.00137971	5.60134
1342	-2.44568	-6.59986	1.7085	FALSE	0.0866671	0.00136056	5.52065
1343	-2.46002	-6.61397	1.69394	FALSE	0.0854337	0.0013415	5.44085
1344	-2.47444	-6.62821	1.67933	FALSE	0.0842102	0.00132253	5.36195
1345	-2.48895	-6.64258	1.66467	FALSE	0.0829969	0.00130366	5.28394
1346	-2.50355	-6.65708	1.64997	FALSE	0.0817939	0.00128489	5.20684
1347	-2.51824	-6.67171	1.63523	FALSE	0.0806012	0.00126623	5.13064
1348	-2.53302	-6.68648	1.62045	FALSE	0.0794192	0.00124767	5.05534
1349	-2.54787	-6.70137	1.60562	FALSE	0.0782478	0.00122923	4.98095
1350	-2.56282	-6.71639	1.59076	FALSE	0.0770872	0.0012109	4.90746
1351	-2.57785	-6.73155	1.57586	FALSE	0.0759375	0.00119268	4.83489
1352	-2.59295	-6.74683	1.56092	FALSE	0.0747988	0.0011746	4.76322
1353	-2.60814	-6.76224	1.54596	FALSE	0.0736711	0.00115663	4.69245
1354	-2.62341	-6.77779	1.53096	FALSE	0.0725547	0.00113879	4.6226
1355	-2.63876	-6.79346	1.51593	FALSE	0.0714495	0.00112109	4.55364
1356	-2.65419	-6.80925	1.50087	FALSE	0.0703557	0.00110352	4.48559
1357	-2.6697	-6.82518	1.48579	FALSE	0.0692732	0.00108608	4.41844
1358	-2.68528	-6.84124	1.47068	FALSE	0.0682022	0.00106878	4.35219
1359	-2.70093	-6.85742	1.45555	FALSE	0.0671427	0.00105163	4.28683
1360	-2.71667	-6.87373	1.44039	FALSE	0.0660948	0.00103462	4.22236
1361	-2.73247	-6.89016	1.42522	FALSE	0.0650584	0.00101775	4.15878
1362	-2.74835	-6.90672	1.41003	FALSE	0.0640337	0.00100103	4.09609
1363	-2.76429	-6.92341	1.39483	FALSE	0.0630207	0.000984466	4.03427
1364	-2.78031	-6.94022	1.3796	FALSE	0.0620193	0.000968052	3.97333
1365	-2.7964	-6.95716	1.36437	FALSE	0.0610296	0.000951793	3.91326
1366	-2.81255	-6.97423	1.34912	FALSE	0.0600516	0.00093569	3.85405
1367	-2.82877	-6.99141	1.33387	FALSE	0.0590853	0.000919745	3.7957
1368	-2.84506	-7.00873	1.31861	FALSE	0.0581308	0.000903959	3.73821
1369	-2.86141	-7.02616	1.30334	FALSE	0.0571879	0.000888334	3.68156
1370	-2.87783	-7.04372	1.28806	FALSE	0.0562567	0.000872872	3.62575
1371	-2.89431	-7.0614	1.27278	FALSE	0.0553372	0.000857574	3.57078
1372	-2.91085	-7.07921	1.25751	FALSE	0.0544294	0.00084244	3.51664
1373	-2.92745	-7.09713	1.24223	FALSE	0.0535332	0.000827473	3.46332
1374	-2.94412	-7.11518	1.22695	FALSE	0.0526486	0.000812673	3.41081
1375	-2.96084	-7.13335	1.21167	FALSE	0.0517755	0.000798041	3.3591
1376	-2.97762	-7.15164	1.1964	FALSE	0.050914	0.000783578	3.3082
1377	-2.99445	-7.17005	1.18114	FALSE	0.0500639	0.000769285	3.25809
1378	-3.01135	-7.18858	1.16589	FALSE	0.0492253	0.000755162	3.20876
1379	-3.02829	-7.20723	1.15064	FALSE	0.0483981	0.00074121	3.16021
1380	-3.0453	-7.22599	1.1354	FALSE	0.0475823	0.00072743	3.11243
1381	-3.06235	-7.24488	1.12018	FALSE	0.0467777	0.000713821	3.0654
1382	-3.07946	-7.26388	1.10497	FALSE	0.0459843	0.000700385	3.01913
1383	-3.09661	-7.283	1.08977	FALSE	0.045202	0.000687122	2.9736
1384	-3.11382	-7.30223	1.07459	FALSE	0.0444309	0.000674031	2.9288
1385	-3.13108	-7.32158	1.05943	FALSE	0.0436708	0.000661114	2.88473
1386	-3.14838	-7.34105	1.04429	FALSE	0.0429216	0.000648369	2.84138
1387	-3.16573	-7.36063	1.02917	FALSE	0.0421833	0.000635797	2.79874
1388	-3.18313	-7.38033	1.01407	FALSE	0.0414558	0.000623398	2.75679
1389	-3.20057	-7.40013	0.998991	FALSE	0.0407389	0.000611172	2.71554
1390	-3.21806	-7.42005	0.983938	FALSE	0.0400328	0.000599118	2.67497
1391	-3.23559	-7.44008	0.96891	FALSE	0.0393371	0.000587236	2.63507
1392	-3.25316	-7.46023	0.953909	FALSE	0.0386519	0.000575526	2.59584
1393	-3.27077	-7.48048	0.938935	FALSE	0.0379771	0.000563987	2.55726
1394	-3.28843	-7.50084	0.923991	FALSE	0.0373126	0.000552619	2.51932
1395	-3.30612	-7.52131	0.909076	FALSE	0.0366582	0.000541422	2.48203
1396	-3.32385	-7.54189	0.894193	FALSE	0.0360139	0.000530393	2.44536
1397	-3.34162	-7.56258	0.879341	FALSE	0.0353797	0.000519534	2.40931
1398	-3.35942	-7.58337	0.864523	FALSE	0.0347553	0.000508843	2.37387
1399	-3.37727	-7.60427	0.849739	FALSE	0.0341407	0.000498319	2.33904
1400	-3.39514	-7.62527	0.83499	FALSE	0.0335358	0.000487962	2.30479
1401	-3.41305	-7.64638	0.820277	FALSE	0.0329405	0.00047777	2.27113
1402	-3.431	-7.66759	0.805601	FALSE	0.0323547	0.000467743	2.23804
1403	-3.44897	-7.6889	0.790962	FALSE	0.0317783	0.000457879	2.20552
1404	-3.46698	-7.71032	0.776363	FALSE	0.0312112	0.000448178	2.17355
1405	-3.48502	-7.73183	0.761802	FALSE	0.0306533	0.000438639	2.14213
1406	-3.50308	-7.75345	0.747282	FALSE	0.0301044	0.00042926	2.11125
1407	-3.52118	-7.77516	0.732803	FALSE	0.0295646	0.00042004	2.08091
1408	-3.5393	-7.79697	0.718366	FALSE	0.0290336	0.000410978	2.05108
1409	-3.55745	-7.81888	0.70397	FALSE	0.0285113	0.000402072	2.02176
1410	-3.57563	-7.84088	0.689618	FALSE	0.0279977	0.000393322	1.99295
1411	-3.59383	-7.86298	0.675309	FALSE	0.0274927	0.000384726	1.96464
1412	-3.61206	-7.88517	0.661044	FALSE	0.0269961	0.000376283	1.93681
1413	-3.63031	-7.90745	0.646824	FALSE	0.0265079	0.000367991	1.90947
1414	-3.64859	-7.92983	0.632649	FALSE	0.0260278	0.000359849	1.88259
1415	-3.66689	-7.95229	0.618519	FALSE	0.0255559	0.000351854	1.85618
1416	-3.68521	-7.97485	0.604436	FALSE	0.025092	0.000344007	1.83022
1417	-3.70355	-7.99749	0.590399	FALSE	0.024636	0.000336305	1.80471
1418	-3.72191	-8.02022	0.576409	FALSE	0.0241878	0.000328747	1.77964
1419	-3.74029	-8.04304	0.562466	FALSE	0.0237473	0.000321331	1.75499
1420	-3.75868	-8.06594	0.54857	FALSE	0.0233144	0.000314056	1.73078
1421	-3.7771	-8.08893	0.534723	FALSE	0.0228889	0.000306919	1.70697
1422	-3.79554	-8.11199	0.520923	FALSE	0.0224709	0.00029992	1.68358
1423	-3.81399	-8.13514	0.507171	FALSE	0.0220601	0.000293057	1.66059
1424	-3.83245	-8.15837	0.493468	FALSE	0.0216564	0.000286328	1.63799
1425	-3.85094	-8.18168	0.479814	FALSE	0.0212598	0.000279731	1.61577
1426	-3.86943	-8.20507	0.466208	FALSE	0.0208702	0.000273264	1.59394
1427	-3.88794	-8.22854	0.452651	FALSE	0.0204874	0.000266927	1.57247
1428	-3.90647	-8.25208	0.439142	FALSE	0.0201114	0.000260716	1.55138
1429	-3.92501	-8.27569	0.425683	FALSE	0.019742	0.000254631	1.53064
1430	-3.94356	-8.29938	0.412273	FALSE	0.0193792	0.00024867	1.51025
1431	-3.96212	-8.32314	0.398911	FALSE	0.0190228	0.000242831	1.4902
1432	-3.98069	-8.34698	0.385599	FALSE	0.0186728	0.000237112	1.47049
1433	-3.99927	-8.37088	0.372335	FALSE	0.018329	0.000231512	1.45112
1434	-4.01787	-8.39485	0.35912	FALSE	0.0179913	0.000226028	1.43207
1435	-4.03647	-8.41889	0.345953	FALSE	0.0176597	0.000220659	1.41334
1436	-4.05508	-8.443	0.332835	FALSE	0.0173341	0.000215404	1.39492
1437	-4.0737	-8.46717	0.319766	FALSE	0.0170143	0.00021026	1.37681
1438	-4.09233	-8.4914	0.306744	FALSE	0.0167003	0.000205225	1.35899
1439	-4.11097	-8.5157	0.293771	FALSE	0.0163919	0.000200298	1.34148
1440	-4.12961	-8.54006	0.280845	FALSE	0.0160892	0.000195478	1.32425
1441	-4.14826	-8.56448	0.267967	FALSE	0.0157919	0.000190762	1.3073
1442	-4.16691	-8.58897	0.255137	FALSE	0.0155	0.000186149	1.29064
1443	-4.18558	-8.6135	0.242353	FALSE	0.0152134	0.000181636	1.27424
1444	-4.20424	-8.6381	0.229616	FALSE	0.0149321	0.000177223	1.25812
1445	-4.22291	-8.66276	0.216926	FALSE	0.0146559	0.000172907	1.24225
1446	-4.24159	-8.68747	0.204282	FALSE	0.0143847	0.000168687	1.22664
1447	-4.26027	-8.71223	0.191684	FALSE	0.0141185	0.000164561	1.21129
1448	-4.27896	-8.73705	0.179131	FALSE	0.0138571	0.000160527	1.19618
1449	-4.29765	-8.76192	0.166624	FALSE	0.0136005	0.000156584	1.18131
1450	-4.31634	-8.78684	0.154161	FALSE	0.0133487	0.00015273	1.16668
1451	-4.33503	-8.81181	0.141744	FALSE	0.0131015	0.000148964	1.15228
1452	-4.35373	-8.83683	0.12937	FALSE	0.0128588	0.000145283	1.13811
1453	-4.37243	-8.8619	0.11704	FALSE	0.0126206	0.000141686	1.12416
1454	-4.39113	-8.88701	0.104754	FALSE	0.0123867	0.000138172	1.11044
1455	-4.40983	-8.91218	0.0925113	FALSE	0.0121572	0.000134738	1.09693
1456	-4.42854	-8.93739	0.0803112	FALSE	0.0119319	0.000131384	1.08362
1457	-4.44725	-8.96264	0.0681536	FALSE	0.0117108	0.000128107	1.07053
1458	-4.46595	-8.98794	0.0560381	FALSE	0.0114937	0.000124907	1.05764
1459	-4.48466	-9.01329	0.0439644	FALSE	0.0112807	0.000121781	1.04495
1460	-4.50337	-9.03868	0.0319322	FALSE	0.0110716	0.000118728	1.03245
1461	-4.52208	-9.06411	0.0199412	FALSE	0.0108664	0.000115747	1.02014
1462	-4.54079	-9.08958	0.00799089	FALSE	0.0106649	0.000112836	1.00802
1463	-4.5595	-9.11509	-0.00391887	TRUE	0.0104672	0.000109993	0.996089
1464	-4.57822	-9.14064	-0.0157884	TRUE	0.0102732	0.000107218	0.984336
1465	-4.59693	-9.16624	-0.0276181	TRUE	0.0100828	0.000104509	0.97276
1466	-4.61564	-9.19187	-0.0394081	TRUE	0.00989585	0.000101864	0.961358
1467	-4.63435	-9.21755	-0.0511587	TRUE	0.0097124	9.93e-05	0.950128
1468	-4.65306	-9.24326	-0.0628702	TRUE	0.00953234	9.68e-05	0.939065
1469	-4.67178	-9.26901	-0.0745428	TRUE	0.00935563	9.43e-05	0.928168
